# Supplementary material for: Developmental transcriptomics of the brittle star Amphiura filiformis reveals gene regulatory network rewiring in echinoderm larval skeleton evolution
Source: Genome Biol. 2018 Feb 28;19:26. doi: 10.1186/s13059-018-1402-8 (PMC5831733; doi:10.1186/s13059-018-1402-8)
Supplement: Supplementary file 3 — All vs all search for 901 skeletogenic genes. This file includes the detailed results of Fig. 2 and Additional file 1: Figure S5 to show in detail which genes are parts of the different overlaps between the four species. (XLSX 197 kb) [file 13059_2018_1402_MOESM3_ESM.xlsx]

## Sheet: skeleton_summary_e.v4_whl.csv
whl	spu_id	spu_name	classl1	afi	ame	pmi	afi.n.pmi.n.ame	afi.a.pmi.n.ame	pmi.n.afi.n.ame	afi.a.ame.n.pmi	pmi.a.ame.n.afi	afi.a.pmi.a.ame	ame.n.afi.n.pmi	all
WHL22.446640	SPU_003536	none	NONE	1	0	0	1	0	0	0	0	0	0	1
WHL22.394474	SPU_004145	none	NONE	1	0	0	1	0	0	0	0	0	0	1
WHL22.418802	SPU_008985	none	NONE	1	0	0	1	0	0	0	0	0	0	1
WHL22.546687	SPU_016346	none	NONE	1	0	0	1	0	0	0	0	0	0	1
WHL22.445685	SPU_024442	none	NONE	1	0	0	1	0	0	0	0	0	0	1
WHL22.502534	SPU_024991	none	NONE	1	0	0	1	0	0	0	0	0	0	1
WHL22.162939	SPU_023134	Sp-Ada_1	Metabolism	1	0	0	1	0	0	0	0	0	0	1
WHL22.180881	SPU_002273	Sp-Aji_1	Adhesion	1	0	0	1	0	0	0	0	0	0	1
WHL22.485267	SPU_028221	Sp-Atub4	Cytoskeleton	1	0	0	1	0	0	0	0	0	0	1
WHL22.425572	SPU_016009	Sp-BetaLi	Adhesion	1	0	0	1	0	0	0	0	0	0	1
WHL22.4059	SPU_021511	Sp-Calm2	NONE	1	0	0	1	0	0	0	0	0	0	1
WHL22.741606	SPU_026094	Sp-CathepsinL	NONE	1	0	0	1	0	0	0	0	0	0	1
WHL22.27430	SPU_023330	Sp-Dpd1L_1	Metalloprotease	1	0	0	1	0	0	0	0	0	0	1
WHL22.553365	SPU_002640	Sp-Evi5	NONE	1	0	0	1	0	0	0	0	0	0	1
WHL22.43309	SPU_004879	Sp-Fam55cL_2	NONE	1	0	0	1	0	0	0	0	0	0	1
WHL22.343932	SPU_006242	Sp-Fgf9/16/20	Signaling	1	0	0	1	0	0	0	0	0	0	1
WHL22.586912	SPU_000736	Sp-Fn3_11	NONE	1	0	0	1	0	0	0	0	0	0	1
WHL22.70561	SPU_004870	Sp-Gcnt1	Metabolism	1	0	0	1	0	0	0	0	0	0	1
WHL22.96633	SPU_027169	Sp-Hmcn1L_4	NONE	1	0	0	1	0	0	0	0	0	0	1
WHL22.276748	SPU_020322	Sp-Hsp902a1	NONE	1	0	0	1	0	0	0	0	0	0	1
WHL22.123763	SPU_015902	Sp-Hypp_2238	NONE	1	0	0	1	0	0	0	0	0	0	1
WHL22.160164	SPU_017151	Sp-Hypp_2306	NONE	1	0	0	1	0	0	0	0	0	0	1
WHL22.735550	SPU_026140	Sp-Hypp_2821	NONE	1	0	0	1	0	0	0	0	0	0	1
WHL22.128586	SPU_021340	Sp-Lrr/Fn3f	Adhesion	1	0	0	1	0	0	0	0	0	0	1
WHL22.35117	SPU_005577	Sp-Mmp18/19L3	Metalloprotease	1	0	0	1	0	0	0	0	0	0	1
WHL22.312130	SPU_013669	Sp-Mt1-4/MmpL5	Metalloprotease	1	0	0	1	0	0	0	0	0	0	1
WHL22.49392	SPU_006370	Sp-Ncam	Adhesion	1	0	0	1	0	0	0	0	0	0	1
WHL22.456908	SPU_024019	Sp-NephL	Adhesion	1	0	0	1	0	0	0	0	0	0	1
WHL22.762774	SPU_005691	Sp-Pdia3	NONE	1	0	0	1	0	0	0	0	0	0	1
WHL22.462256	SPU_015828	Sp-Pmar1c	TF	1	0	0	1	0	0	0	0	0	0	1
WHL22.502489	SPU_024989	Sp-Rdh8_9	Metabolism	1	0	0	1	0	0	0	0	0	0	1
WHL22.593350	SPU_027072	Sp-Tecpr1	NONE	1	0	0	1	0	0	0	0	0	0	1
WHL22.103120	SPU_011963	Sp-Tsg101	NONE	1	0	0	1	0	0	0	0	0	0	1
WHL22.476018	SPU_010203	Sp-Yp301	Oogenesis	1	0	0	1	0	0	0	0	0	0	1
WHL22.322012	SPU_013117	none	TF	0	1	1	0	0	0	0	1	0	0	1
WHL22.476970	SPU_002611	none	Cytoskeleton,Cytoskeleton	1	1	1	0	0	0	0	0	1	0	1
WHL22.583650	SPU_013664	none	NONE	1	1	1	0	0	0	0	0	1	0	1
WHL22.589048	SPU_009915	none	Adhesion	1	1	1	0	0	0	0	0	1	0	1
WHL22.626418	SPU_027214	none	TF	1	1	1	0	0	0	0	0	1	0	1
WHL22.219937	SPU_009953	none	Adhesion,Adhesion	1	1	1	0	0	0	0	0	1	0	1
WHL22.7154	SPU_021860	none	NONE	1	1	0	0	0	0	1	0	0	0	1
WHL22.523912	SPU_001995	none	CalciumToolkit,EggActivation,Kinase	1	1	1	0	0	0	0	0	1	0	1
WHL22.236839	SPU_000125	none	NONE	1	1	1	0	0	0	0	0	1	0	1
WHL22.208297	SPU_017299	none	Metabolism	1	1	1	0	0	0	0	0	1	0	1
WHL22.769049	SPU_013883	none	Metalloprotease	1	1	1	0	0	0	0	0	1	0	1
WHL22.394586	SPU_022375	none	NONE	1	0	1	0	1	0	0	0	0	0	1
WHL22.53384	SPU_006423	none	Adhesion	1	1	1	0	0	0	0	0	1	0	1
WHL22.553747	SPU_012721	none	NONE	1	0	1	0	1	0	0	0	0	0	1
WHL22.675133	SPU_019294	none	Immunity	1	1	1	0	0	0	0	0	1	0	1
WHL22.730844	SPU_021648	none	Metabolism	1	1	1	0	0	0	0	0	1	0	1
WHL22.677144	SPU_008174	none	Immunity,Signaling,TF	1	1	1	0	0	0	0	0	1	0	1
WHL22.689400	SPU_002485	none	Nervous	1	1	1	0	0	0	0	0	1	0	1
WHL22.244156	SPU_008819	none	NONE	1	1	1	0	0	0	0	0	1	0	1
WHL22.452609	SPU_000152	none	NONE	1	1	1	0	0	0	0	0	1	0	1
WHL22.756428	SPU_000434	none	NONE	1	1	1	0	0	0	0	0	1	0	1
WHL22.444306	SPU_000475	none	NONE	0	0	0	0	0	0	0	0	0	0	0
WHL22.748923	SPU_000750	none	NONE	1	0	1	0	1	0	0	0	0	0	1
WHL22.482419	SPU_001236	none	NONE	0	1	1	0	0	0	0	1	0	0	1
WHL22.620632	SPU_001670	none	NONE	0	1	1	0	0	0	0	1	0	0	1
WHL22.529220	SPU_002352	none	NONE	1	1	1	0	0	0	0	0	1	0	1
WHL22.643214	SPU_002784	none	NONE	0	0	0	0	0	0	0	0	0	0	0
WHL22.584826	SPU_003161	none	NONE	1	1	1	0	0	0	0	0	1	0	1
WHL22.587257	SPU_003217	none	NONE	0	0	1	0	0	1	0	0	0	0	1
WHL22.659916	SPU_003504	none	NONE	0	0	0	0	0	0	0	0	0	0	0
WHL22.569153	SPU_003551	none	NONE	0	0	1	0	0	1	0	0	0	0	1
WHL22.718312	SPU_003555	none	NONE	0	0	0	0	0	0	0	0	0	0	0
WHL22.567470	SPU_003574	none	NONE	0	0	1	0	0	1	0	0	0	0	1
WHL22.90797	SPU_003924	none	NONE	1	0	1	0	1	0	0	0	0	0	1
WHL22.674978	SPU_004105	none	NONE	0	0	0	0	0	0	0	0	0	0	0
WHL22.674975	SPU_004105	none	NONE	0	0	0	0	0	0	0	0	0	0	0
WHL22.60047	SPU_004766	none	NONE	1	1	1	0	0	0	0	0	1	0	1
WHL22.381788	SPU_004896	none	NONE	1	1	0	0	0	0	1	0	0	0	1
WHL22.734537	SPU_004958	none	NONE	1	1	1	0	0	0	0	0	1	0	1
WHL22.35136	SPU_005575	none	NONE	0	0	0	0	0	0	0	0	0	0	0
WHL22.591708	SPU_005709	none	NONE	1	1	1	0	0	0	0	0	1	0	1
WHL22.742404	SPU_006472	none	NONE	1	1	1	0	0	0	0	0	1	0	1
WHL22.535098	SPU_007098	none	NONE	1	1	0	0	0	0	1	0	0	0	1
WHL22.765252	SPU_007157	none	NONE	0	0	0	0	0	0	0	0	0	0	0
WHL22.765258	SPU_007157	none	NONE	0	0	0	0	0	0	0	0	0	0	0
WHL22.444312	SPU_007441	none	NONE	1	0	1	0	1	0	0	0	0	0	1
WHL22.756446	SPU_007494	none	NONE	1	1	1	0	0	0	0	0	1	0	1
WHL22.739880	SPU_009352	none	NONE	0	0	0	0	0	0	0	0	0	0	0
WHL22.289826	SPU_009549	none	NONE	1	1	1	0	0	0	0	0	1	0	1
WHL22.621690	SPU_009874	none	NONE	0	0	0	0	0	0	0	0	0	0	0
WHL22.119385	SPU_011147	none	NONE	1	1	0	0	0	0	1	0	0	0	1
WHL22.43803	SPU_011256	none	NONE	1	1	1	0	0	0	0	0	1	0	1
WHL22.201742	SPU_011343	none	NONE	0	0	1	0	0	1	0	0	0	0	1
WHL22.506110	SPU_011703	none	NONE	0	1	1	0	0	0	0	1	0	0	1
WHL22.12802	SPU_012317	none	NONE	1	0	1	0	1	0	0	0	0	0	1
WHL22.757803	SPU_012773	none	NONE	0	0	0	0	0	0	0	0	0	0	0
WHL22.662846	SPU_007994	none	NONE	0	1	1	0	0	0	0	1	0	0	1
WHL22.226562	SPU_013736	none	NONE	0	0	0	0	0	0	0	0	0	0	0
WHL22.361972	SPU_014064	none	NONE	0	0	0	0	0	0	0	0	0	0	0
WHL22.342048	SPU_014160	none	NONE	1	0	1	0	1	0	0	0	0	0	1
WHL22.480917	SPU_014421	none	NONE	1	1	1	0	0	0	0	0	1	0	1
WHL22.566664	SPU_014792	none	NONE	0	0	0	0	0	0	0	0	0	0	0
WHL22.436142	SPU_014805	none	NONE	1	1	1	0	0	0	0	0	1	0	1
WHL22.23566	SPU_014822	none	NONE	1	1	1	0	0	0	0	0	1	0	1
WHL22.255584	SPU_015124	none	NONE	0	0	0	0	0	0	0	0	0	0	0
WHL22.431314	SPU_015848	none	NONE	0	0	1	0	0	1	0	0	0	0	1
WHL22.514545	SPU_008064	none	NONE	0	0	1	0	0	1	0	0	0	0	1
WHL22.514405	SPU_008064	none	NONE	1	1	0	0	0	0	1	0	0	0	1
WHL22.384649	SPU_009796	none	NONE	1	1	1	0	0	0	0	0	1	0	1
WHL22.687784	SPU_016196	none	NONE	1	1	1	0	0	0	0	0	1	0	1
WHL22.133583	SPU_005377	none	NONE	1	0	1	0	1	0	0	0	0	0	1
WHL22.16487	SPU_003708	none	NONE	1	1	1	0	0	0	0	0	1	0	1
WHL22.202839	SPU_017162	none	NONE	1	1	1	0	0	0	0	0	1	0	1
WHL22.462376	SPU_017737	none	NONE	0	0	0	0	0	0	0	0	0	0	0
WHL22.180561	SPU_017753	none	NONE	0	0	1	0	0	1	0	0	0	0	1
WHL22.766125	SPU_017758	none	NONE	1	1	1	0	0	0	0	0	1	0	1
WHL22.252878	SPU_017985	none	NONE	0	1	1	0	0	0	0	1	0	0	1
WHL22.439522	SPU_018358	none	NONE	0	0	0	0	0	0	0	0	0	0	0
WHL22.239320	SPU_018403	none	Biomineralization	0	0	0	0	0	0	0	0	0	0	0
WHL22.13135	SPU_018461	none	NONE	1	1	1	0	0	0	0	0	1	0	1
WHL22.629000	SPU_018529	none	NONE	1	1	1	0	0	0	0	0	1	0	1
WHL22.204455	SPU_018664	none	NONE	0	0	0	0	0	0	0	0	0	0	0
WHL22.618499	SPU_019987	none	NONE	0	1	1	0	0	0	0	1	0	0	1
WHL22.325824	SPU_000579	none	NONE	1	1	1	0	0	0	0	0	1	0	1
WHL22.44169	SPU_021344	none	NONE	1	1	1	0	0	0	0	0	1	0	1
WHL22.737735	SPU_021824	none	NONE	1	1	0	0	0	0	1	0	0	0	1
WHL22.324255	SPU_021950	none	NONE	1	1	1	0	0	0	0	0	1	0	1
WHL22.559713	SPU_022115	none	NONE	0	0	0	0	0	0	0	0	0	0	0
WHL22.623333	SPU_022278	none	NONE	0	0	1	0	0	1	0	0	0	0	1
WHL22.623327	SPU_022278	none	NONE	0	0	1	0	0	1	0	0	0	0	1
WHL22.660913	SPU_022576	none	NONE	1	1	1	0	0	0	0	0	1	0	1
WHL22.660916	SPU_022576	none	NONE	0	0	0	0	0	0	0	0	0	0	0
WHL22.364101	SPU_023052	none	NONE	0	0	0	0	0	0	0	0	0	0	0
WHL22.133509	SPU_023645	none	NONE	0	0	0	0	0	0	0	0	0	0	0
WHL22.61020	SPU_024042	none	NONE	1	0	1	0	1	0	0	0	0	0	1
WHL22.529774	SPU_015068	none	NONE	1	1	1	0	0	0	0	0	1	0	1
WHL22.16482	SPU_024800	none	NONE	0	0	1	0	0	1	0	0	0	0	1
WHL22.673398	SPU_024919	none	NONE	0	0	0	0	0	0	0	0	0	0	0
WHL22.232795	SPU_007336	none	NONE	1	1	0	0	0	0	1	0	0	0	1
WHL22.146726	SPU_007725	none	NONE	1	0	1	0	1	0	0	0	0	0	1
WHL22.544886	SPU_025775	none	NONE	1	1	1	0	0	0	0	0	1	0	1
WHL22.444308	SPU_025926	none	NONE	1	0	1	0	1	0	0	0	0	0	1
WHL22.445214	SPU_025927	none	NONE	0	0	0	0	0	0	0	0	0	0	0
WHL22.42273	SPU_026051	none	NONE	1	1	0	0	0	0	1	0	0	0	1
WHL22.414794	SPU_026294	none	NONE	1	0	1	0	1	0	0	0	0	0	1
WHL22.660214	SPU_026364	none	NONE	1	0	1	0	1	0	0	0	0	0	1
WHL22.408458	SPU_026997	none	NONE	0	0	0	0	0	0	0	0	0	0	0
WHL22.459159	SPU_027160	none	NONE	1	1	1	0	0	0	0	0	1	0	1
WHL22.487676	SPU_027172	none	NONE	1	1	1	0	0	0	0	0	1	0	1
WHL22.553459	SPU_027284	none	NONE	0	0	0	0	0	0	0	0	0	0	0
WHL22.580447	SPU_027436	none	NONE	0	0	0	0	0	0	0	0	0	0	0
WHL22.337837	SPU_027851	none	NONE	0	0	0	0	0	0	0	0	0	0	0
WHL22.109542	SPU_028880	none	NONE	0	1	1	0	0	0	0	1	0	0	1
WHL22.129324	SPU_028887	none	NONE	0	1	1	0	0	0	0	1	0	0	1
WHL22.51575	SPU_014594	Sp-14-3-3_1	NONE	1	1	1	0	0	0	0	0	1	0	1
WHL22.647107	SPU_022537	Sp-14-3-3_2	NONE	0	1	0	0	0	0	0	0	0	1	1
WHL22.389060	SPU_003825	Sp-14-3-3e	NONE	1	1	1	0	0	0	0	0	1	0	1
WHL22.590901	SPU_003768	Sp-3Apcol	Adhesion,Biomineralization	1	1	1	0	0	0	0	0	1	0	1
WHL22.589988	SPU_003768	Sp-3Apcol	Adhesion,Biomineralization	0	0	1	0	0	1	0	0	0	0	1
WHL22.557021	SPU_009076	Sp-6Afcol	Adhesion,Biomineralization	0	0	1	0	0	1	0	0	0	0	1
WHL22.557024	SPU_009076	Sp-6Afcol	Adhesion,Biomineralization	1	1	1	0	0	0	0	0	1	0	1
WHL22.333426	SPU_006911	Sp-77kDamap	Cytoskeleton,Signaling	1	1	1	0	0	0	0	0	1	0	1
WHL22.325883	SPU_005744	Sp-77kDamaps	Cytoskeleton	1	1	1	0	0	0	0	0	1	0	1
WHL22.589096	SPU_027250	Sp-A2(IV)L	Adhesion,Biomineralization	1	1	1	0	0	0	0	0	1	0	1
WHL22.648731	SPU_008026	Sp-Ablim1	NONE	1	1	1	0	0	0	0	0	1	0	1
WHL22.106324	SPU_015027	Sp-Acel_2	Metalloprotease,Metabolism	1	1	1	0	0	0	0	0	1	0	1
WHL22.76665	SPU_006123	Sp-AchE	Nervous,Apoptosis	1	1	1	0	0	0	0	0	1	0	1
WHL22.226382	SPU_006272	Sp-Actbp_limph	NONE	0	1	1	0	0	0	0	1	0	0	1
WHL22.675296	SPU_020920	Sp-Actinin	Cytoskeleton	1	1	1	0	0	0	0	0	1	0	1
WHL22.305073	SPU_019259	Sp-ActinL7	NONE	1	1	1	0	0	0	0	0	1	0	1
WHL22.539303	SPU_000680	Sp-Adam/Ts6/10L1	Metalloprotease	1	1	1	0	0	0	0	0	1	0	1
WHL22.539164	SPU_000680	Sp-Adam/Ts6/10L1	Metalloprotease	0	0	0	0	0	0	0	0	0	0	0
WHL22.100480	SPU_014521	Sp-Adam17L2	Metalloprotease,Signaling	1	1	1	0	0	0	0	0	1	0	1
WHL22.364580	SPU_000983	Sp-Adamtsl1	NONE	1	1	1	0	0	0	0	0	1	0	1
WHL22.538385	SPU_004005	Sp-Adap1L	NONE	1	0	1	0	1	0	0	0	0	0	1
WHL22.384467	SPU_001874	Sp-Advph	NONE	1	0	1	0	1	0	0	0	0	0	1
WHL22.218450	SPU_017586	Sp-AgrnL	NONE	1	1	1	0	0	0	0	0	1	0	1
WHL22.218459	SPU_017586	Sp-AgrnL	NONE	0	0	0	0	0	0	0	0	0	0	0
WHL22.621660	SPU_009875	Sp-AgrnL_1	NONE	1	1	1	0	0	0	0	0	1	0	1
WHL22.377347	SPU_006549	Sp-Akt3	Kinase	1	1	1	0	0	0	0	0	1	0	1
WHL22.99793	SPU_001700	Sp-Aldh1	Defensome,Metabolism,Metabolism	1	1	1	0	0	0	0	0	1	0	1
WHL22.98025	SPU_011293	Sp-Alpl	Metabolism	1	1	1	0	0	0	0	0	1	0	1
WHL22.731056	SPU_022817	Sp-Alx1_1	TF	1	1	1	0	0	0	0	0	1	0	1
WHL22.731149	SPU_022816	Sp-Alx4	TF	1	1	1	0	0	0	0	0	1	0	1
WHL22.361430	SPU_000908	Sp-Ank2h	NONE	1	1	1	0	0	0	0	0	1	0	1
WHL22.359050	SPU_000908	Sp-Ank2h	NONE	1	1	1	0	0	0	0	0	1	0	1
WHL22.359017	SPU_000908	Sp-Ank2h	NONE	0	0	1	0	0	1	0	0	0	0	1
WHL22.751898	SPU_024171	Sp-Ankfy1-2	NONE	1	1	1	0	0	0	0	0	1	0	1
WHL22.751895	SPU_024171	Sp-Ankfy1-2	NONE	0	0	1	0	0	1	0	0	0	0	1
WHL22.119959	SPU_023693	Sp-Anpep_1	Metalloprotease	1	1	1	0	0	0	0	0	1	0	1
WHL22.458183	SPU_000991	Sp-AnthrtrL	NONE	1	1	1	0	0	0	0	0	1	0	1
WHL22.529826	SPU_021630	Sp-Antof	Adhesion	1	1	1	0	0	0	0	0	1	0	1
WHL22.186269	SPU_024188	Sp-Anxa7_1	NONE	0	0	0	0	0	0	0	0	0	0	0
WHL22.186396	SPU_011106	Sp-Anxn	CalciumToolkit	1	1	1	0	0	0	0	0	1	0	1
WHL22.519873	SPU_003281	Sp-Apaf1L	Apoptosis	0	0	0	0	0	0	0	0	0	0	0
WHL22.64053	SPU_000619	Sp-ApdpL	Metalloprotease	0	0	1	0	0	1	0	0	0	0	1
WHL22.613877	SPU_018768	Sp-ApdpL_1	Metabolism,Metalloprotease	1	1	0	0	0	0	1	0	0	0	1
WHL22.447666	SPU_004885	Sp-Apod	NONE	1	1	1	0	0	0	0	0	1	0	1
WHL22.486489	SPU_004511	Sp-Aqp9	Metabolism	0	1	1	0	0	0	0	1	0	0	1
WHL22.91473	SPU_000552	Sp-Arf1	GTPase	1	1	1	0	0	0	0	0	1	0	1
WHL22.1417	SPU_026944	Sp-Arf1l1	GTPase	1	1	1	0	0	0	0	0	1	0	1
WHL22.91481	SPU_003162	Sp-Arf1l2	GTPase	1	1	1	0	0	0	0	0	1	0	1
WHL22.580898	SPU_003496	Sp-Arf4/5	GTPase	0	0	1	0	0	1	0	0	0	0	1
WHL22.153830	SPU_018195	Sp-Arfl5	GTPase	0	0	0	0	0	0	0	0	0	0	0
WHL22.208053	SPU_018981	Sp-Arl11l2	GTPase	1	1	1	0	0	0	0	0	1	0	1
WHL22.606655	SPU_021739	Sp-Arp	NONE	1	1	1	0	0	0	0	0	1	0	1
WHL22.135434	SPU_001366	Sp-Arp1/Centph	Cytoskeleton	1	1	1	0	0	0	0	0	1	0	1
WHL22.479562	SPU_018369	Sp-Arp2/3cs3	NONE	1	1	1	0	0	0	0	0	1	0	1
WHL22.228191	SPU_012228	Sp-Arp2/3cs4	NONE	1	1	1	0	0	0	0	0	1	0	1
WHL22.84136	SPU_010631	Sp-Arp3ph	Cytoskeleton	1	1	1	0	0	0	0	0	1	0	1
WHL22.215389	SPU_013100	Sp-Ars	NONE	1	0	1	0	1	0	0	0	0	0	1
WHL22.642085	SPU_003612	Sp-Astacin1	Metalloprotease	0	0	0	0	0	0	0	0	0	0	0
WHL22.325886	SPU_025815	Sp-Atp1a3	Metabolism	1	1	1	0	0	0	0	0	1	0	1
WHL22.421670	SPU_017605	Sp-Atp5a1	Metabolism	1	1	1	0	0	0	0	0	1	0	1
WHL22.716842	SPU_005296	Sp-Atp5b	Metabolism	1	1	1	0	0	0	0	0	1	0	1
WHL22.336404	SPU_012695	Sp-Atp6ap1	NONE	1	1	0	0	0	0	1	0	0	0	1
WHL22.469955	SPU_006111	Sp-Atp8a1	Metabolism	1	1	1	0	0	0	0	0	1	0	1
WHL22.10220	SPU_010644	Sp-B3galt1_9	Metabolism	1	1	1	0	0	0	0	0	1	0	1
WHL22.761734	SPU_020773	Sp-B3galt5_4	Metabolism	1	1	1	0	0	0	0	0	1	0	1
WHL22.10197	SPU_010645	Sp-B3gt1	NONE	0	0	0	0	0	0	0	0	0	0	0
WHL22.313870	SPU_008080	Sp-B4galt6	Metabolism	0	0	1	0	0	1	0	0	0	0	1
WHL22.385964	SPU_007019	Sp-B4galt6_8	Metabolism	0	0	1	0	0	1	0	0	0	0	1
WHL22.196334	SPU_004038	Sp-BetaLi_1	Adhesion	0	0	0	0	0	0	0	0	0	0	0
WHL22.5073	SPU_027235	Sp-Blimp1	Immunity,Nervous,TF,ZNF	1	1	1	0	0	0	0	0	1	0	1
WHL22.207542	SPU_022450	Sp-Blnk	NONE	1	1	1	0	0	0	0	0	1	0	1
WHL22.117282	SPU_012786	Sp-Bmp5/6/7/8	Signaling	1	1	1	0	0	0	0	0	1	0	1
WHL22.128681	SPU_007720	Sp-Bstrnph	Cytoskeleton	1	1	1	0	0	0	0	0	1	0	1
WHL22.289562	SPU_002788	Sp-Btub1	Cytoskeleton	1	1	1	0	0	0	0	0	1	0	1
WHL22.586081	SPU_000061	Sp-Btub2	Cytoskeleton,Nervous	1	1	1	0	0	0	0	0	1	0	1
WHL22.728834	SPU_007882	Sp-C-lectin	Biomineralization,Immunity	1	0	1	0	1	0	0	0	0	0	1
WHL22.411805	SPU_027906	Sp-C-lectin/PMC1	Biomineralization	0	0	1	0	0	1	0	0	0	0	1
WHL22.58773	SPU_026146	Sp-C1orf177L	NONE	1	1	1	0	0	0	0	0	1	0	1
WHL22.58791	SPU_026146	Sp-C1orf177L	NONE	1	1	1	0	0	0	0	0	1	0	1
WHL22.511927	SPU_012356	Sp-C1orf58	NONE	1	1	1	0	0	0	0	0	1	0	1
WHL22.373158	SPU_024653	Sp-C1qL_4	NONE	1	0	1	0	1	0	0	0	0	0	1
WHL22.403079	SPU_010032	Sp-C6st_1	Adhesion	1	1	0	0	0	0	1	0	0	0	1
WHL22.403067	SPU_010032	Sp-C6st_1	Adhesion	1	0	1	0	1	0	0	0	0	0	1
WHL22.642603	SPU_004135	Sp-Cah10L	NONE	1	1	0	0	0	0	1	0	0	0	1
WHL22.337636	SPU_001489	Sp-CalcneurL_2	CalciumToolkit,Metabolism	1	1	1	0	0	0	0	0	1	0	1
WHL22.521535	SPU_005032	Sp-Calm	NONE	1	1	1	0	0	0	0	0	1	0	1
WHL22.4013	SPU_021511	Sp-Calm2	NONE	1	1	1	0	0	0	0	0	1	0	1
WHL22.32815	SPU_015595	Sp-Calpn	Cytoskeleton,Cytoskeleton	1	1	1	0	0	0	0	0	1	0	1
WHL22.595519	SPU_025772	Sp-Calseq	CalciumToolkit	1	1	1	0	0	0	0	0	1	0	1
WHL22.595512	SPU_025772	Sp-Calseq	CalciumToolkit	0	0	0	0	0	0	0	0	0	0	0
WHL22.595516	SPU_025772	Sp-Calseq	CalciumToolkit	1	1	1	0	0	0	0	0	1	0	1
WHL22.469657	SPU_005228	Sp-CalsynteninL1	Adhesion	1	1	1	0	0	0	0	0	1	0	1
WHL22.469654	SPU_005228	Sp-CalsynteninL1	Adhesion	0	1	1	0	0	0	0	1	0	0	1
WHL22.145411	SPU_025722	Sp-Cara12LB	NONE	1	0	1	0	1	0	0	0	0	0	1
WHL22.446073	SPU_012518	Sp-Cara7LA	Biomineralization	1	1	1	0	0	0	0	0	1	0	1
WHL22.182576	SPU_004434	Sp-Card11	NONE	0	1	0	0	0	0	0	0	0	1	1
WHL22.38552	SPU_022570	Sp-Casc1	NONE	1	1	1	0	0	0	0	0	1	0	1
WHL22.523894	SPU_028366	Sp-Cask_1	CalciumToolkit,EggActivation,Kinase	0	1	1	0	0	0	0	1	0	0	1
WHL22.224938	SPU_007341	Sp-Caspr/C-term	NONE	1	1	1	0	0	0	0	0	1	0	1
WHL22.394448	SPU_018348	Sp-CasprL	NONE	1	0	1	0	1	0	0	0	0	0	1
WHL22.618754	SPU_000281	Sp-Cat	Defensome,Metabolism	1	1	1	0	0	0	0	0	1	0	1
WHL22.741597	SPU_026094	Sp-CathepsinL	NONE	1	0	1	0	1	0	0	0	0	0	1
WHL22.741594	SPU_026094	Sp-CathepsinL	NONE	1	0	1	0	1	0	0	0	0	0	1
WHL22.363067	SPU_007682	Sp-CbpdEL	Metalloprotease	1	1	1	0	0	0	0	0	1	0	1
WHL22.625616	SPU_001888	Sp-Ccp_1	NONE	1	1	1	0	0	0	0	0	1	0	1
WHL22.73425	SPU_015163	Sp-Ccp/Hyr/Lnb/7Tm/Gpcr	Adhesion	1	1	1	0	0	0	0	0	1	0	1
WHL22.675148	SPU_024564	Sp-Cd109L_2	NONE	0	1	1	0	0	0	0	1	0	0	1
WHL22.675136	SPU_024564	Sp-Cd109L_2	NONE	0	0	1	0	0	1	0	0	0	0	1
WHL22.307027	SPU_019494	Sp-Cdc42	Cytoskeleton,GTPase	1	1	1	0	0	0	0	0	1	0	1
WHL22.255599	SPU_001657	Sp-Cebpa	Immunity,TF	1	1	1	0	0	0	0	0	1	0	1
WHL22.507980	SPU_015321	Sp-Celsr1	NONE	1	1	1	0	0	0	0	0	1	0	1
WHL22.512011	SPU_015321	Sp-Celsr1	NONE	1	1	1	0	0	0	0	0	1	0	1
WHL22.446494	SPU_002588	Sp-Cenpj	NONE	1	1	1	0	0	0	0	0	1	0	1
WHL22.497183	SPU_006172	Sp-Cfln	Cytoskeleton	0	0	0	0	0	0	0	0	0	0	0
WHL22.615076	SPU_022997	Sp-Ch25h	Metabolism	0	0	0	0	0	0	0	0	0	0	0
WHL22.12207	SPU_022778	Sp-Chmp4b	NONE	1	1	1	0	0	0	0	0	1	0	1
WHL22.438629	SPU_015323	Sp-Ckb	Metabolism	0	1	0	0	0	0	0	0	0	1	1
WHL22.16108	SPU_005856	Sp-Ckip1	CellCycle	0	0	0	0	0	0	0	0	0	0	0
WHL22.608085	SPU_004850	Sp-Clca_1	CalciumToolkit	0	0	1	0	0	1	0	0	0	0	1
WHL22.608490	SPU_004850	Sp-Clca_1	CalciumToolkit	0	1	1	0	0	0	0	1	0	0	1
WHL22.59523	SPU_011332	Sp-Clca1_3	NONE	1	1	1	0	0	0	0	0	1	0	1
WHL22.430737	SPU_000164	Sp-Clect	NONE	0	0	0	0	0	0	0	0	0	0	0
WHL22.38332	SPU_005989	Sp-Clect_13	Biomineralization	0	0	0	0	0	0	0	0	0	0	0
WHL22.39473	SPU_005991	Sp-Clect_14	Biomineralization	0	0	0	0	0	0	0	0	0	0	0
WHL22.411845	SPU_011163	Sp-Clect_25	NONE	0	0	0	0	0	0	0	0	0	0	0
WHL22.439061	SPU_013825	Sp-Clect_76	NONE	0	0	1	0	0	1	0	0	0	0	1
WHL22.9141	SPU_000346	Sp-Clect/Fn3_17	NONE	0	0	0	0	0	0	0	0	0	0	0
WHL22.9144	SPU_000346	Sp-Clect/Fn3_17	NONE	0	0	0	0	0	0	0	0	0	0	0
WHL22.160761	SPU_001312	Sp-ClvhH2b	Histone	1	0	1	0	1	0	0	0	0	0	1
WHL22.103924	SPU_022072	Sp-ClvhH4	Histone	0	0	1	0	0	1	0	0	0	0	1
WHL22.12952	SPU_012898	Sp-Cnnm2	NONE	1	1	1	0	0	0	0	0	1	0	1
WHL22.480843	SPU_020268	Sp-Cnp	NONE	1	1	1	0	0	0	0	0	1	0	1
WHL22.557142	SPU_016288	Sp-Cnpy4	NONE	1	1	1	0	0	0	0	0	1	0	1
WHL22.77073	SPU_015708	Sp-Col4a2	Adhesion,Biomineralization	1	1	1	0	0	0	0	0	1	0	1
WHL22.589063	SPU_000958	Sp-Col4a2f	Adhesion	0	0	0	0	0	0	0	0	0	0	0
WHL22.541376	SPU_005167	Sp-Col805b_2	Adhesion	1	1	1	0	0	0	0	0	1	0	1
WHL22.541315	SPU_005167	Sp-Col805b_2	Adhesion	1	1	1	0	0	0	0	0	1	0	1
WHL22.243136	SPU_020139	Sp-Cola2L_2	NONE	1	0	1	0	1	0	0	0	0	0	1
WHL22.559736	SPU_006067	Sp-Colf_1	Adhesion,Biomineralization	1	1	1	0	0	0	0	0	1	0	1
WHL22.453069	SPU_017872	Sp-Colf_13	Adhesion	0	1	1	0	0	0	0	1	0	0	1
WHL22.453075	SPU_017872	Sp-Colf_13	Adhesion	0	1	1	0	0	0	0	1	0	0	1
WHL22.88417	SPU_000229	Sp-CopineC	NONE	1	1	1	0	0	0	0	0	1	0	1
WHL22.196039	SPU_020636	Sp-CopineD	NONE	1	1	1	0	0	0	0	0	1	0	1
WHL22.217147	SPU_008019	Sp-CopineL	NONE	0	0	1	0	0	1	0	0	0	0	1
WHL22.541277	SPU_025362	Sp-Coro2b	NONE	1	1	1	0	0	0	0	0	1	0	1
WHL22.715503	SPU_027885	Sp-Cp	Defensome	1	1	1	0	0	0	0	0	1	0	1
WHL22.512952	SPU_007221	Sp-Cp_1	NONE	1	1	1	0	0	0	0	0	1	0	1
WHL22.512949	SPU_007221	Sp-Cp_1	NONE	0	1	1	0	0	0	0	1	0	0	1
WHL22.769018	SPU_021991	Sp-Cpa2L_4	Metalloprotease	0	0	0	0	0	0	0	0	0	0	0
WHL22.618406	SPU_016807	Sp-CrumbsL1	NONE	1	1	1	0	0	0	0	0	1	0	1
WHL22.184359	SPU_009481	Sp-CskaI	Cytoskeleton	1	1	1	0	0	0	0	0	1	0	1
WHL22.589082	SPU_009155	Sp-Ctnnb	Signaling	1	1	1	0	0	0	0	0	1	0	1
WHL22.170162	SPU_014914	Sp-Cts10	Immunity	1	1	1	0	0	0	0	0	1	0	1
WHL22.415689	SPU_009601	Sp-Cts4	Immunity	0	0	0	0	0	0	0	0	0	0	0
WHL22.415683	SPU_009601	Sp-Cts4	Immunity	0	1	1	0	0	0	0	1	0	0	1
WHL22.323131	SPU_013893	Sp-Cts5	Immunity	1	1	1	0	0	0	0	0	1	0	1
WHL22.316785	SPU_004412	Sp-Cub/Egf	NONE	1	1	1	0	0	0	0	0	1	0	1
WHL22.210092	SPU_022366	Sp-CubnL_6	NONE	1	1	1	0	0	0	0	0	1	0	1
WHL22.733408	SPU_007484	Sp-Cycpln	Biomineralization	0	1	0	0	0	0	0	0	0	1	1
WHL22.217788	SPU_018991	Sp-Cyld	NONE	1	1	1	0	0	0	0	0	1	0	1
WHL22.512518	SPU_011766	Sp-Cyld_1	NONE	0	1	1	0	0	0	0	1	0	0	1
WHL22.167044	SPU_008505	Sp-Cys_rich_fgfr	NONE	1	1	1	0	0	0	0	0	1	0	1
WHL22.65627	SPU_009922	Sp-Cys_rich_fgfr_1	NONE	1	1	1	0	0	0	0	0	1	0	1
WHL22.503080	SPU_019782	Sp-Cys_rich_fgfr_3	NONE	0	0	0	0	0	0	0	0	0	0	0
WHL22.503086	SPU_019782	Sp-Cys_rich_fgfr_3	NONE	0	0	0	0	0	0	0	0	0	0	0
WHL22.60281	SPU_005390	Sp-Dcst2-3	NONE	1	1	1	0	0	0	0	0	1	0	1
WHL22.423696	SPU_016128	Sp-Delta	Signaling	1	1	1	0	0	0	0	0	1	0	1
WHL22.326136	SPU_020592	Sp-Dgkd	Metabolism	1	1	1	0	0	0	0	0	1	0	1
WHL22.342226	SPU_003345	Sp-Dkk1	NONE	1	1	1	0	0	0	0	0	1	0	1
WHL22.145138	SPU_027921	Sp-Dmc1	Oogenesis	0	1	0	0	0	0	0	0	0	1	1
WHL22.145132	SPU_027921	Sp-Dmc1	Oogenesis	1	1	1	0	0	0	0	0	1	0	1
WHL22.608229	SPU_002148	Sp-Dnajb1	NONE	1	1	1	0	0	0	0	0	1	0	1
WHL22.384643	SPU_016117	Sp-Dnajc13-2	NONE	1	1	1	0	0	0	0	0	1	0	1
WHL22.553753	SPU_022588	Sp-Dnase1_2	NONE	0	1	1	0	0	0	0	1	0	0	1
WHL22.224649	SPU_007930	Sp-Dnaseg	NONE	1	1	1	0	0	0	0	0	1	0	1
WHL22.198173	SPU_000513	Sp-Do1(Udx1)	EggActivation,Oogenesis	1	1	1	0	0	0	0	0	1	0	1
WHL22.544154	SPU_017106	Sp-Dr	TF	0	0	1	0	0	1	0	0	0	0	1
WHL22.544150	SPU_005718	Sp-Dri_2	Immunity,TF	1	0	1	0	1	0	0	0	0	0	1
WHL22.472539	SPU_006513	Sp-Dusp10	Phosphatase	1	1	1	0	0	0	0	0	1	0	1
WHL22.417009	SPU_011684	Sp-Dynlc2-4d	NONE	0	0	0	0	0	0	0	0	0	0	0
WHL22.403867	SPU_026072	Sp-EceL	Metabolism,Metalloprotease	1	1	1	0	0	0	0	0	1	0	1
WHL22.49319	SPU_026843	Sp-Echn43	NONE	1	1	1	0	0	0	0	0	1	0	1
WHL22.139213	SPU_000595	Sp-Ef1a	GTPase,TranslationFactor	1	1	1	0	0	0	0	0	1	0	1
WHL22.621332	SPU_009949	Sp-Ef1a_1	GTPase	1	1	1	0	0	0	0	0	1	0	1
WHL22.620680	SPU_009949	Sp-Ef1a_1	GTPase	1	1	1	0	0	0	0	0	1	0	1
WHL22.488333	SPU_010829	Sp-Ef2	GTPase,TranslationFactor	1	1	1	0	0	0	0	0	1	0	1
WHL22.83236	SPU_006930	Sp-Egfia_1	Adhesion	1	0	1	0	1	0	0	0	0	0	1
WHL22.562614	SPU_022963	Sp-EhH4_64	NONE	1	1	1	0	0	0	0	0	1	0	1
WHL22.164536	SPU_023075	Sp-EhH4_65	NONE	0	1	1	0	0	0	0	1	0	0	1
WHL22.732639	SPU_026863	Sp-Eif3c	TranslationFactor	1	0	1	0	1	0	0	0	0	0	1
WHL22.732633	SPU_026863	Sp-Eif3c	TranslationFactor	1	1	1	0	0	0	0	0	1	0	1
WHL22.159717	SPU_023083	Sp-Eif4A	TranslationFactor	0	0	0	0	0	0	0	0	0	0	0
WHL22.159708	SPU_023083	Sp-Eif4A	TranslationFactor	0	0	0	0	0	0	0	0	0	0	0
WHL22.109107	SPU_002324	Sp-ElavL	NONE	1	1	1	0	0	0	0	0	1	0	1
WHL22.347074	SPU_016836	Sp-EMI/Egf	NONE	1	1	1	0	0	0	0	0	1	0	1
WHL22.347071	SPU_016836	Sp-EMI/Egf	NONE	0	0	0	0	0	0	0	0	0	0	0
WHL22.437753	SPU_013819	Sp-Eno1	Metabolism	1	1	1	0	0	0	0	0	1	0	1
WHL22.25917	SPU_011978	Sp-Enpep	Metalloprotease	1	0	1	0	1	0	0	0	0	0	1
WHL22.25901	SPU_016020	Sp-Enpep_2	Metalloprotease	1	1	1	0	0	0	0	0	1	0	1
WHL22.110632	SPU_027145	Sp-Eph	Adhesion,Kinase,Signaling	1	1	1	0	0	0	0	0	1	0	1
WHL22.736379	SPU_020738	Sp-Eprpr	Nervous	0	1	0	0	0	0	0	0	0	1	1
WHL22.552472	SPU_018483	Sp-Erg	Immunity,TF	1	1	1	0	0	0	0	0	1	0	1
WHL22.238821	SPU_002874	Sp-Ets1/2	Immunity,TF	1	1	1	0	0	0	0	0	1	0	1
WHL22.227650	SPU_018797	Sp-Evi1	Signaling,TF,ZNF	1	1	1	0	0	0	0	0	1	0	1
WHL22.553368	SPU_002640	Sp-Evi5	NONE	1	1	1	0	0	0	0	0	1	0	1
WHL22.694669	SPU_001084	Sp-Exoc4_1	Nervous	1	0	1	0	1	0	0	0	0	0	1
WHL22.237517	SPU_001929	Sp-Exostl	NONE	1	0	1	0	1	0	0	0	0	0	1
WHL22.677169	SPU_026201	Sp-Fam109a	NONE	1	1	1	0	0	0	0	0	1	0	1
WHL22.706014	SPU_000630	Sp-Fam20c	NONE	1	1	1	0	0	0	0	0	1	0	1
WHL22.654444	SPU_013763	Sp-Fam20c_1	NONE	1	1	1	0	0	0	0	0	1	0	1
WHL22.535265	SPU_005029	Sp-Fam21a	NONE	1	1	1	0	0	0	0	0	1	0	1
WHL22.221501	SPU_011074	Sp-Fam55c	NONE	1	1	1	0	0	0	0	0	1	0	1
WHL22.675616	SPU_007958	Sp-Fam55cL	NONE	0	0	0	0	0	0	0	0	0	0	0
WHL22.675613	SPU_007958	Sp-Fam55cL	NONE	0	0	0	0	0	0	0	0	0	0	0
WHL22.43303	SPU_004879	Sp-Fam55cL_2	NONE	0	0	0	0	0	0	0	0	0	0	0
WHL22.420486	SPU_008101	Sp-Fam78a	NONE	1	1	1	0	0	0	0	0	1	0	1
WHL22.296670	SPU_004532	Sp-Fat1L	NONE	1	0	1	0	1	0	0	0	0	0	1
WHL22.296578	SPU_004532	Sp-Fat1L	NONE	0	0	0	0	0	0	0	0	0	0	0
WHL22.314470	SPU_028567	Sp-Fbn2	NONE	0	0	1	0	0	1	0	0	0	0	1
WHL22.314476	SPU_028567	Sp-Fbn2	NONE	1	1	1	0	0	0	0	0	1	0	1
WHL22.324858	SPU_008613	Sp-Fbn2L_1	NONE	1	1	1	0	0	0	0	0	1	0	1
WHL22.145770	SPU_014065	Sp-Fbn3_2	NONE	1	1	1	0	0	0	0	0	1	0	1
WHL22.524075	SPU_020902	Sp-Fbn3L	NONE	1	1	1	0	0	0	0	0	1	0	1
WHL22.300640	SPU_025859	Sp-Fbxl16	NONE	1	1	1	0	0	0	0	0	1	0	1
WHL22.453081	SPU_013557	Sp-Fcolf	Adhesion,Biomineralization	0	1	1	0	0	0	0	1	0	0	1
WHL22.453084	SPU_013557	Sp-Fcolf	Adhesion,Biomineralization	0	0	1	0	0	1	0	0	0	0	1
WHL22.541149	SPU_026008	Sp-FcolI/II/IIIf	Adhesion,Biomineralization	1	1	1	0	0	0	0	0	1	0	1
WHL22.552587	SPU_015642	Sp-Fgd4	GTPase	1	1	1	0	0	0	0	0	1	0	1
WHL22.644492	SPU_018964	Sp-Fk506bp2	NONE	1	1	1	0	0	0	0	0	1	0	1
WHL22.739140	SPU_004060	Sp-Fkbp15-2	NONE	1	1	1	0	0	0	0	0	1	0	1
WHL22.135677	SPU_019691	Sp-Flot1	NONE	1	1	1	0	0	0	0	0	1	0	1
WHL22.505296	SPU_005061	Sp-Flot2h	NONE	1	1	1	0	0	0	0	0	1	0	1
WHL22.586928	SPU_000736	Sp-Fn3_11	NONE	0	0	0	0	0	0	0	0	0	0	0
WHL22.516341	SPU_011180	Sp-Fn3/Egff_1	Adhesion	1	1	1	0	0	0	0	0	1	0	1
WHL22.620824	SPU_005508	Sp-Fn3/Ig_2	Adhesion	1	1	1	0	0	0	0	0	1	0	1
WHL22.620811	SPU_005508	Sp-Fn3/Ig_2	Adhesion	0	0	1	0	0	1	0	0	0	0	1
WHL22.147868	SPU_004746	Sp-Fn3/Igf_29	Adhesion,Signaling,Kinase	1	1	1	0	0	0	0	0	1	0	1
WHL22.709042	SPU_019478	Sp-Fn3f_66	NONE	0	0	1	0	0	1	0	0	0	0	1
WHL22.323968	SPU_020676	Sp-Fn3f_67	Kinase,Signaling	1	1	1	0	0	0	0	0	1	0	1
WHL22.53011	SPU_004758	Sp-Fn3f_9	Adhesion	1	0	1	0	1	0	0	0	0	0	1
WHL22.538480	SPU_021173	Sp-Fos	TF	1	1	1	0	0	0	0	0	1	0	1
WHL22.743430	SPU_004551	Sp-FoxB	Nervous,TF	1	1	1	0	0	0	0	0	1	0	1
WHL22.490768	SPU_025010	Sp-FoxK	TF	1	1	1	0	0	0	0	0	1	0	1
WHL22.607384	SPU_015243	Sp-FoxN2/3	TF	1	1	1	0	0	0	0	0	1	0	1
WHL22.241099	SPU_009178	Sp-FoxO	TF	1	1	1	0	0	0	0	0	1	0	1
WHL22.538597	SPU_021172	Sp-Fra2	Immunity,Signaling,TF	1	1	1	0	0	0	0	0	1	0	1
WHL22.435331	SPU_005999	Sp-Fras1	NONE	1	1	1	0	0	0	0	0	1	0	1
WHL22.435379	SPU_005999	Sp-Fras1	NONE	0	1	1	0	0	0	0	1	0	0	1
WHL22.427938	SPU_022598	Sp-FReD	Defensome	1	1	1	0	0	0	0	0	1	0	1
WHL22.141951	SPU_023016	Sp-Frem1L	NONE	1	0	1	0	1	0	0	0	0	0	1
WHL22.142086	SPU_001796	Sp-Frem2	NONE	1	0	1	0	1	0	0	0	0	0	1
WHL22.143760	SPU_001796	Sp-Frem2	NONE	1	1	1	0	0	0	0	0	1	0	1
WHL22.293690	SPU_004876	Sp-Fth1	Defensome,Metabolism,Oogenesis	0	0	1	0	0	1	0	0	0	0	1
WHL22.480580	SPU_028030	Sp-Furin_1	Signaling	1	1	1	0	0	0	0	0	1	0	1
WHL22.480593	SPU_028030	Sp-Furin_1	Signaling	0	0	0	0	0	0	0	0	0	0	0
WHL22.504363	SPU_010840	Sp-G-cadL1	Adhesion	1	1	1	0	0	0	0	0	1	0	1
WHL22.52231	SPU_007767	Sp-Gabrb3L	NONE	1	0	1	0	1	0	0	0	0	0	1
WHL22.415416	SPU_011039	Sp-Gage1	NONE	0	0	1	0	0	1	0	0	0	0	1
WHL22.354171	SPU_014208	Sp-GagpolL_7	NONE	0	0	0	0	0	0	0	0	0	0	0
WHL22.377473	SPU_006306	Sp-Gal/lec3	NONE	1	1	1	0	0	0	0	0	1	0	1
WHL22.664749	SPU_015125	Sp-Gal3st1_6	NONE	1	1	1	0	0	0	0	0	1	0	1
WHL22.699124	SPU_017159	Sp-Galnact2	Adhesion,Metabolism	1	1	1	0	0	0	0	0	1	0	1
WHL22.660411	SPU_027015	Sp-GataC	Immunity,TF	1	1	1	0	0	0	0	0	1	0	1
WHL22.54333	SPU_006462	Sp-Gcm	TF	1	1	1	0	0	0	0	0	1	0	1
WHL22.624715	SPU_005370	Sp-Gcn1l1	NONE	1	1	1	0	0	0	0	0	1	0	1
WHL22.325809	SPU_006909	Sp-Gcsa	NONE	1	1	1	0	0	0	0	0	1	0	1
WHL22.384598	SPU_000296	Sp-Gelslnph	Cytoskeleton	1	1	1	0	0	0	0	0	1	0	1
WHL22.547328	SPU_014715	Sp-Gelsolinh2	NONE	1	1	1	0	0	0	0	0	1	0	1
WHL22.762062	SPU_013414	Sp-Gi	GTPase	1	1	1	0	0	0	0	0	1	0	1
WHL22.42744	SPU_023855	Sp-Glt8d1	NONE	1	1	1	0	0	0	0	0	1	0	1
WHL22.337831	SPU_003977	Sp-Glud1_2	NONE	1	1	1	0	0	0	0	0	1	0	1
WHL22.453047	SPU_022672	Sp-GnsL	NONE	1	1	1	0	0	0	0	0	1	0	1
WHL22.453181	SPU_022672	Sp-GnsL	NONE	0	0	0	0	0	0	0	0	0	0	0
WHL22.731493	SPU_007553	Sp-Go	GTPase	1	1	1	0	0	0	0	0	1	0	1
WHL22.310975	SPU_003084	Sp-Gpc1246_1	Adhesion,Signaling	0	0	1	0	0	1	0	0	0	0	1
WHL22.735798	SPU_007485	Sp-Gs	EggActivation,GTPase	1	1	1	0	0	0	0	0	1	0	1
WHL22.585269	SPU_013436	Sp-Gsx	TF	1	1	1	0	0	0	0	0	1	0	1
WHL22.250134	SPU_028135	Sp-H1-0	Histone	1	1	1	0	0	0	0	0	1	0	1
WHL22.338109	SPU_016739	Sp-Hdlbp	Metabolism	1	1	1	0	0	0	0	0	1	0	1
WHL22.314874	SPU_007209	Sp-Heatr7a	NONE	1	1	1	0	0	0	0	0	1	0	1
WHL22.400664	SPU_024626	Sp-Heatr7a_2	NONE	1	1	1	0	0	0	0	0	1	0	1
WHL22.400658	SPU_024626	Sp-Heatr7a_2	NONE	0	0	0	0	0	0	0	0	0	0	0
WHL22.763980	SPU_011693	Sp-Hemic1	Adhesion,Adhesion	0	0	1	0	0	1	0	0	0	0	1
WHL22.763956	SPU_001282	Sp-HemiL	Adhesion,Adhesion	1	1	1	0	0	0	0	0	1	0	1
WHL22.235339	SPU_021608	Sp-HesC	Immunity,Nervous,TF	1	1	1	0	0	0	0	0	1	0	1
WHL22.442624	SPU_024890	Sp-HH2az	Histone	1	1	1	0	0	0	0	0	1	0	1
WHL22.535096	SPU_015819	Sp-Homer2	NONE	1	1	1	0	0	0	0	0	1	0	1
WHL22.7559	SPU_022236	Sp-Hsp40B	Defensome	1	1	1	0	0	0	0	0	1	0	1
WHL22.418814	SPU_005808	Sp-Hsp701B	CalciumToolkit,Defensome	0	0	0	0	0	0	0	0	0	0	0
WHL22.246212	SPU_016500	Sp-Hsp701D	Defensome	0	0	0	0	0	0	0	0	0	0	0
WHL22.310988	SPU_009164	Sp-Hsp701E	CalciumToolkit,Defensome	1	1	1	0	0	0	0	0	1	0	1
WHL22.760225	SPU_008560	Sp-Hsp702A	CalciumToolkit,Defensome	1	1	1	0	0	0	0	0	1	0	1
WHL22.115549	SPU_009476	Sp-Hsp70L_2	Defensome	1	0	1	0	1	0	0	0	0	0	1
WHL22.115545	SPU_009476	Sp-Hsp70L_2	Defensome	0	0	0	0	0	0	0	0	0	0	0
WHL22.199040	SPU_027527	Sp-Hsp901	NONE	1	1	1	0	0	0	0	0	1	0	1
WHL22.250276	SPU_024082	Sp-Hsp90L	Defensome	1	1	1	0	0	0	0	0	1	0	1
WHL22.192596	SPU_024103	Sp-HspD1	Defensome	1	1	1	0	0	0	0	0	1	0	1
WHL22.446356	SPU_023212	Sp-Hypp_1077	NONE	1	1	1	0	0	0	0	0	1	0	1
WHL22.544732	SPU_023382	Sp-Hypp_1083	NONE	1	1	0	0	0	0	1	0	0	0	1
WHL22.36324	SPU_023910	Sp-Hypp_1098	NONE	0	1	0	0	0	0	0	0	0	1	1
WHL22.702585	SPU_024022	Sp-Hypp_1101	NONE	1	0	1	0	1	0	0	0	0	0	1
WHL22.620036	SPU_024437	Sp-Hypp_1115	NONE	0	0	0	0	0	0	0	0	0	0	0
WHL22.619667	SPU_024437	Sp-Hypp_1115	NONE	0	0	0	0	0	0	0	0	0	0	0
WHL22.619661	SPU_024437	Sp-Hypp_1115	NONE	1	0	1	0	1	0	0	0	0	0	1
WHL22.620039	SPU_024437	Sp-Hypp_1115	NONE	0	0	0	0	0	0	0	0	0	0	0
WHL22.520986	SPU_014308	Sp-Hypp_112	NONE	1	1	0	0	0	0	1	0	0	0	1
WHL22.147005	SPU_025499	Sp-Hypp_1150	NONE	1	1	0	0	0	0	1	0	0	0	1
WHL22.673268	SPU_015906	Sp-Hypp_120	NONE	0	0	0	0	0	0	0	0	0	0	0
WHL22.557343	SPU_016285	Sp-Hypp_126	NONE	1	1	1	0	0	0	0	0	1	0	1
WHL22.609031	SPU_017588	Sp-Hypp_136	NONE	0	0	0	0	0	0	0	0	0	0	0
WHL22.609043	SPU_017588	Sp-Hypp_136	NONE	1	1	0	0	0	0	1	0	0	0	1
WHL22.215148	SPU_002188	Sp-Hypp_1377	NONE	0	0	0	0	0	0	0	0	0	0	0
WHL22.649801	SPU_004307	Sp-Hypp_1512	NONE	0	0	0	0	0	0	0	0	0	0	0
WHL22.35403	SPU_005014	Sp-Hypp_1556	NONE	1	1	1	0	0	0	0	0	1	0	1
WHL22.69901	SPU_005664	Sp-Hypp_1594	NONE	1	1	1	0	0	0	0	0	1	0	1
WHL22.111821	SPU_007451	Sp-Hypp_1723	NONE	1	1	1	0	0	0	0	0	1	0	1
WHL22.220526	SPU_008088	Sp-Hypp_1765	NONE	0	0	0	0	0	0	0	0	0	0	0
WHL22.635160	SPU_010169	Sp-Hypp_1901	NONE	1	1	1	0	0	0	0	0	1	0	1
WHL22.282755	SPU_011138	Sp-Hypp_1961	NONE	1	0	1	0	1	0	0	0	0	0	1
WHL22.471859	SPU_011507	Sp-Hypp_1984	NONE	0	1	1	0	0	0	0	1	0	0	1
WHL22.691564	SPU_012486	Sp-Hypp_2035	NONE	0	0	0	0	0	0	0	0	0	0	0
WHL22.68324	SPU_023775	Sp-Hypp_206	Adhesion	0	0	0	0	0	0	0	0	0	0	0
WHL22.33549	SPU_013143	Sp-Hypp_2072	NONE	1	0	1	0	1	0	0	0	0	0	1
WHL22.437292	SPU_023956	Sp-Hypp_208	NONE	1	1	1	0	0	0	0	0	1	0	1
WHL22.605069	SPU_014524	Sp-Hypp_2156	NONE	1	1	1	0	0	0	0	0	1	0	1
WHL22.499990	SPU_014848	Sp-Hypp_2173	NONE	1	1	1	0	0	0	0	0	1	0	1
WHL22.20888	SPU_016397	Sp-Hypp_2259	NONE	1	1	0	0	0	0	1	0	0	0	1
WHL22.609046	SPU_017589	Sp-Hypp_2345	NONE	0	0	1	0	0	1	0	0	0	0	1
WHL22.609052	SPU_017590	Sp-Hypp_2346	NONE	0	0	0	0	0	0	0	0	0	0	0
WHL22.759049	SPU_018389	Sp-Hypp_2383	NONE	1	1	1	0	0	0	0	0	1	0	1
WHL22.239326	SPU_018405	Sp-Hypp_2386	NONE	0	0	0	0	0	0	0	0	0	0	0
WHL22.2808	SPU_019319	Sp-Hypp_2431	NONE	1	1	1	0	0	0	0	0	1	0	1
WHL22.576155	SPU_019377	Sp-Hypp_2436	NONE	1	1	1	0	0	0	0	0	1	0	1
WHL22.678108	SPU_019457	Sp-Hypp_2443	NONE	1	1	0	0	0	0	1	0	0	0	1
WHL22.533056	SPU_020208	Sp-Hypp_2496	NONE	0	0	0	0	0	0	0	0	0	0	0
WHL22.114590	SPU_022543	Sp-Hypp_2615	NONE	0	0	0	0	0	0	0	0	0	0	0
WHL22.735269	SPU_022631	Sp-Hypp_2620	NONE	0	0	0	0	0	0	0	0	0	0	0
WHL22.296912	SPU_024155	Sp-Hypp_2712	NONE	0	0	1	0	0	1	0	0	0	0	1
WHL22.530175	SPU_026703	Sp-Hypp_2862	NONE	1	1	1	0	0	0	0	0	1	0	1
WHL22.250153	SPU_028138	Sp-Hypp_2936	NONE	0	0	0	0	0	0	0	0	0	0	0
WHL22.635143	SPU_028450	Sp-Hypp_2956	NONE	0	0	1	0	0	1	0	0	0	0	1
WHL22.467252	SPU_000353	Sp-Hypp_299	NONE	1	1	1	0	0	0	0	0	1	0	1
WHL22.239379	SPU_018406	Sp-Hypp_2998	Biomineralization	0	0	1	0	0	1	0	0	0	0	1
WHL22.7111	SPU_023289	Sp-Hypp_3000	NONE	1	1	1	0	0	0	0	0	1	0	1
WHL22.84419	SPU_008952	Sp-Hypp_3004	NONE	1	1	1	0	0	0	0	0	1	0	1
WHL22.336207	SPU_022613	Sp-Hypp_3004	NONE	0	0	0	0	0	0	0	0	0	0	0
WHL22.336210	SPU_022613	Sp-Hypp_3004	NONE	0	0	0	0	0	0	0	0	0	0	0
WHL22.722171	SPU_008958	Sp-Hypp_3005	NONE	1	1	1	0	0	0	0	0	1	0	1
WHL22.279611	SPU_012929	Sp-Hypp_3018	NONE	0	0	0	0	0	0	0	0	0	0	0
WHL22.60826	SPU_018957	Sp-Hypp_3036	NONE	1	1	1	0	0	0	0	0	1	0	1
WHL22.203249	SPU_015408	Sp-Hypp_3054	NONE	0	0	0	0	0	0	0	0	0	0	0
WHL22.303777	SPU_003680	Sp-Hypp_3092	NONE	1	1	1	0	0	0	0	0	1	0	1
WHL22.722797	SPU_000752	Sp-Hypp_313	NONE	1	1	1	0	0	0	0	0	1	0	1
WHL22.86772	SPU_008687	Sp-Hypp_35	NONE	1	0	1	0	1	0	0	0	0	0	1
WHL22.196109	SPU_005208	Sp-Hypp_440	NONE	1	1	1	0	0	0	0	0	1	0	1
WHL22.501738	SPU_005247	Sp-Hypp_442	Adhesion	1	1	1	0	0	0	0	0	1	0	1
WHL22.476439	SPU_005872	Sp-Hypp_466	NONE	1	1	0	0	0	0	1	0	0	0	1
WHL22.476460	SPU_005872	Sp-Hypp_466	Adhesion	0	0	0	0	0	0	0	0	0	0	0
WHL22.476498	SPU_005872	Sp-Hypp_466	NONE	0	0	0	0	0	0	0	0	0	0	0
WHL22.96193	SPU_009035	Sp-Hypp_566	NONE	0	0	1	0	0	1	0	0	0	0	1
WHL22.524282	SPU_013062	Sp-Hypp_701	NONE	1	1	1	0	0	0	0	0	1	0	1
WHL22.620104	SPU_017018	Sp-Hypp_857	NONE	1	1	1	0	0	0	0	0	1	0	1
WHL22.620101	SPU_017018	Sp-Hypp_857	NONE	0	0	0	0	0	0	0	0	0	0	0
WHL22.34872	SPU_017630	Sp-Hypp_885	NONE	1	1	1	0	0	0	0	0	1	0	1
WHL22.35582	SPU_017641	Sp-Hypp_887	NONE	1	1	1	0	0	0	0	0	1	0	1
WHL22.389481	SPU_018255	Sp-Hypp_912	NONE	1	1	1	0	0	0	0	0	1	0	1
WHL22.678839	SPU_019034	Sp-Hypp_925	NONE	0	0	0	0	0	0	0	0	0	0	0
WHL22.501386	SPU_019173	Sp-Hypp_929	NONE	0	0	1	0	0	1	0	0	0	0	1
WHL22.22875	SPU_019665	Sp-Hypp_941	NONE	0	0	0	0	0	0	0	0	0	0	0
WHL22.22857	SPU_019665	Sp-Hypp_941	NONE	0	0	0	0	0	0	0	0	0	0	0
WHL22.22869	SPU_019665	Sp-Hypp_941	NONE	0	0	0	0	0	0	0	0	0	0	0
WHL22.573746	SPU_013967	Sp-Ift172_5	Signaling	0	1	1	0	0	0	0	1	0	0	1
WHL22.139325	SPU_017202	Sp-Ig/Egf/Vwc	Adhesion	1	1	1	0	0	0	0	0	1	0	1
WHL22.139301	SPU_017202	Sp-Ig/Egf/Vwc	Adhesion	1	1	1	0	0	0	0	0	1	0	1
WHL22.593770	SPU_000469	Sp-Igcamr	NONE	1	1	1	0	0	0	0	0	1	0	1
WHL22.165444	SPU_000453	Sp-Igf_17	Adhesion	0	1	0	0	0	0	0	0	0	1	1
WHL22.661998	SPU_019695	Sp-Igf2r	Nervous	0	1	1	0	0	0	0	1	0	0	1
WHL22.661977	SPU_019695	Sp-Igf2r	Nervous	1	1	1	0	0	0	0	0	1	0	1
WHL22.662001	SPU_019695	Sp-Igf2r	Nervous	0	1	1	0	0	0	0	1	0	0	1
WHL22.628298	SPU_028902	Sp-IgfbpL7	NONE	1	0	1	0	1	0	0	0	0	0	1
WHL22.222145	SPU_024083	Sp-Iqgap1_2	NONE	1	1	1	0	0	0	0	0	1	0	1
WHL22.551965	SPU_003044	Sp-Iqsec1	NONE	1	1	1	0	0	0	0	0	1	0	1
WHL22.580778	SPU_017187	Sp-Jip3	NONE	1	1	1	0	0	0	0	0	1	0	1
WHL22.580754	SPU_019022	Sp-Jip3_1	NONE	0	0	1	0	0	1	0	0	0	0	1
WHL22.580730	SPU_001396	Sp-Jip3_2	NONE	1	0	1	0	1	0	0	0	0	0	1
WHL22.318085	SPU_003102	Sp-Jun	Immunity,Signaling,TF	1	1	1	0	0	0	0	0	1	0	1
WHL22.219139	SPU_010567	Sp-Kcnk18	Metabolism	1	0	1	0	1	0	0	0	0	0	1
WHL22.219142	SPU_010567	Sp-Kcnk18	Metabolism	0	0	0	0	0	0	0	0	0	0	0
WHL22.391565	SPU_011345	Sp-Kctd12b	NONE	1	1	1	0	0	0	0	0	1	0	1
WHL22.707561	SPU_025915	Sp-Kiaa0174L	NONE	1	1	1	0	0	0	0	0	1	0	1
WHL22.766136	SPU_025423	Sp-Kiaa0196	NONE	0	0	0	0	0	0	0	0	0	0	0
WHL22.33947	SPU_020116	Sp-Kiaa1033	NONE	0	1	1	0	0	0	0	1	0	0	1
WHL22.759814	SPU_006145	Sp-Kiaa1324L	NONE	1	1	1	0	0	0	0	0	1	0	1
WHL22.218403	SPU_016120	Sp-Kif21	NONE	0	1	1	0	0	0	0	1	0	0	1
WHL22.305565	SPU_016664	Sp-Kif21a	NONE	1	1	1	0	0	0	0	0	1	0	1
WHL22.305559	SPU_002954	Sp-Kif21A	Cytoskeleton	1	1	1	0	0	0	0	0	1	0	1
WHL22.200087	SPU_006812	Sp-Kirrel2L	NONE	1	1	1	0	0	0	0	0	1	0	1
WHL22.555381	SPU_027046	Sp-Kirrel2L_4	NONE	0	0	0	0	0	0	0	0	0	0	0
WHL22.555393	SPU_027046	Sp-Kirrel2L_4	NONE	1	1	1	0	0	0	0	0	1	0	1
WHL22.699052	SPU_024995	Sp-KirrelL	NONE	1	1	1	0	0	0	0	0	1	0	1
WHL22.224582	SPU_011304	Sp-Klhl29	NONE	1	0	1	0	1	0	0	0	0	0	1
WHL22.224553	SPU_011304	Sp-Klhl29	NONE	1	1	1	0	0	0	0	0	1	0	1
WHL22.691597	SPU_006029	Sp-KnkL	NONE	1	1	1	0	0	0	0	0	1	0	1
WHL22.233632	SPU_021428	Sp-L1	NONE	0	0	0	0	0	0	0	0	0	0	0
WHL22.40989	SPU_010535	Sp-LacL_2	Metabolism	1	1	1	0	0	0	0	0	1	0	1
WHL22.441481	SPU_012138	Sp-LamG/Egff2	NONE	1	0	1	0	1	0	0	0	0	0	1
WHL22.273077	SPU_023661	Sp-Lhh2ba	Histone	0	0	0	0	0	0	0	0	0	0	0
WHL22.61681	SPU_000972	Sp-Lhh2bc	Histone	1	0	1	0	1	0	0	0	0	0	1
WHL22.325648	SPU_012626	Sp-Lhh2bd	Histone	0	0	1	0	0	1	0	0	0	0	1
WHL22.295874	SPU_019138	Sp-Lhh2be	Histone	0	1	1	0	0	0	0	1	0	0	1
WHL22.283850	SPU_024343	Sp-Lhh2bg	Histone	1	0	1	0	1	0	0	0	0	0	1
WHL22.57355	SPU_002809	Sp-Lhh2bj	Histone	1	1	1	0	0	0	0	0	1	0	1
WHL22.279692	SPU_001725	Sp-Lhh4c	Histone	1	1	1	0	0	0	0	0	1	0	1
WHL22.8495	SPU_007815	Sp-Lhh4f	Histone	0	0	1	0	0	1	0	0	0	0	1
WHL22.271844	SPU_025246	Sp-Lman2	NONE	1	1	1	0	0	0	0	0	1	0	1
WHL22.183905	SPU_005782	Sp-Loc201475	GTPase	1	1	1	0	0	0	0	0	1	0	1
WHL22.185078	SPU_016180	Sp-Lrp1L_2	Adhesion,Metabolism	1	1	1	0	0	0	0	0	1	0	1
WHL22.185096	SPU_016179	Sp-Lrp4-2	Adhesion,Metabolism	1	1	1	0	0	0	0	0	1	0	1
WHL22.120471	SPU_014617	Sp-Lrp6	NONE	0	0	1	0	0	1	0	0	0	0	1
WHL22.120474	SPU_014617	Sp-Lrp6	NONE	1	1	0	0	0	0	1	0	0	0	1
WHL22.708298	SPU_023953	Sp-Lrp6_2	NONE	0	0	1	0	0	1	0	0	0	0	1
WHL22.539633	SPU_003918	Sp-Lrp8	NONE	1	1	1	0	0	0	0	0	1	0	1
WHL22.638751	SPU_006165	Sp-LrpL_1	NONE	1	1	1	0	0	0	0	0	1	0	1
WHL22.638754	SPU_006165	Sp-LrpL_1	NONE	0	0	0	0	0	0	0	0	0	0	0
WHL22.128637	SPU_021340	Sp-Lrr/Fn3f	Adhesion	0	1	1	0	0	0	0	1	0	0	1
WHL22.128556	SPU_021340	Sp-Lrr/Fn3f	Adhesion	1	1	0	0	0	0	1	0	0	0	1
WHL22.128607	SPU_021340	Sp-Lrr/Fn3f	Adhesion	1	1	1	0	0	0	0	0	1	0	1
WHL22.453308	SPU_001129	Sp-Lrr/Igr_10	NONE	1	1	1	0	0	0	0	0	1	0	1
WHL22.473071	SPU_005538	Sp-Lrr/Igr_2	NONE	1	1	1	0	0	0	0	0	1	0	1
WHL22.176382	SPU_002757	Sp-Lrr/Igr_6	NONE	1	1	1	0	0	0	0	0	1	0	1
WHL22.553028	SPU_025966	Sp-Lrr15L	Adhesion	1	1	1	0	0	0	0	0	1	0	1
WHL22.325818	SPU_020616	Sp-Lrrc68	NONE	1	1	1	0	0	0	0	0	1	0	1
WHL22.408784	SPU_009036	Sp-Lrrka	Kinase	1	1	1	0	0	0	0	0	1	0	1
WHL22.408787	SPU_009036	Sp-Lrrka	Kinase	1	1	1	0	0	0	0	0	1	0	1
WHL22.95048	SPU_002117	Sp-LshmanlsnL	Metalloprotease	1	0	1	0	1	0	0	0	0	0	1
WHL22.95090	SPU_002117	Sp-LshmanlsnL	Metalloprotease	1	1	1	0	0	0	0	0	1	0	1
WHL22.757086	SPU_002549	Sp-MacpfB.0	Immunity	0	1	0	0	0	0	0	0	0	1	1
WHL22.327304	SPU_026454	Sp-Mamdc4-13	NONE	0	0	0	0	0	0	0	0	0	0	0
WHL22.22896	SPU_002804	Sp-Man2a2_1	NONE	0	0	1	0	0	1	0	0	0	0	1
WHL22.445471	SPU_004628	Sp-Map1aph	Cytoskeleton	1	1	1	0	0	0	0	0	1	0	1
WHL22.399274	SPU_020612	Sp-Megf10	NONE	0	0	1	0	0	1	0	0	0	0	1
WHL22.99381	SPU_007308	Sp-Megf6	NONE	1	1	1	0	0	0	0	0	1	0	1
WHL22.691603	SPU_006030	Sp-Megf6-2	NONE	1	1	1	0	0	0	0	0	1	0	1
WHL22.587091	SPU_005707	Sp-Mgat4c	NONE	1	1	1	0	0	0	0	0	1	0	1
WHL22.660211	SPU_019323	Sp-MifL2	Immunity	0	0	0	0	0	0	0	0	0	0	0
WHL22.342203	SPU_022561	Sp-Mipphp1	NONE	1	0	1	0	1	0	0	0	0	0	1
WHL22.24845	SPU_009924	Sp-Mmp18/19L5	Metalloprotease	1	0	1	0	1	0	0	0	0	0	1
WHL22.24848	SPU_005723	Sp-Mmp18/19L6	Metalloprotease	0	0	0	0	0	0	0	0	0	0	0
WHL22.107796	SPU_010952	Sp-Mrpl16	NONE	1	1	1	0	0	0	0	0	1	0	1
WHL22.438943	SPU_002088	Sp-Msp130	Biomineralization	0	0	0	0	0	0	0	0	0	0	0
WHL22.438994	SPU_006387	Sp-Msp130L	Biomineralization	1	0	1	0	1	0	0	0	0	0	0
WHL22.438997	SPU_006387	Sp-Msp130L	Biomineralization	0	0	0	0	0	0	0	0	0	0	0
WHL22.438976	SPU_013822	Sp-Msp130r1	Biomineralization	0	0	0	0	0	0	0	0	0	0	0
WHL22.451280	SPU_016506	Sp-Msp130r2	Biomineralization	0	0	0	0	0	0	0	0	0	0	0
WHL22.405743	SPU_014496	Sp-Msp130r4	Biomineralization	0	0	0	0	0	1	0	0	0	0	1
WHL22.404014	SPU_015763	Sp-Msp130r5	Biomineralization	0	0	0	0	0	0	0	0	0	0	0
WHL22.694341	SPU_012549	Sp-Mt1-4/MmpL4	Metalloprotease	1	1	1	0	0	0	0	0	1	0	1
WHL22.312033	SPU_028748	Sp-Mt1-4/MmpL7	Metalloprotease	1	1	1	0	0	0	0	0	1	0	1
WHL22.312057	SPU_028749	Sp-Mt5/MmpL2	Metalloprotease	1	1	0	0	0	0	1	0	0	0	1
WHL22.611972	SPU_005385	Sp-Mt5/MmpL3	Metalloprotease	1	1	1	0	0	0	0	0	1	0	1
WHL22.521490	SPU_002291	Sp-Mtmr14	NONE	1	1	1	0	0	0	0	0	1	0	1
WHL22.554282	SPU_022669	Sp-Mtmr6/7/8	Phosphatase	1	1	1	0	0	0	0	0	1	0	1
WHL22.554270	SPU_022669	Sp-Mtmr6/7/8	Phosphatase	1	1	1	0	0	0	0	0	1	0	1
WHL22.447707	SPU_018586	Sp-Mtmr9	Phosphatase	1	1	1	0	0	0	0	0	1	0	1
WHL22.433365	SPU_000881	Sp-Mvp	NONE	1	1	1	0	0	0	0	0	1	0	1
WHL22.614724	SPU_010054	Sp-My18A putative homolog	Cytoskeleton	1	1	1	0	0	0	0	0	1	0	1
WHL22.295720	SPU_021119	Sp-MyoD	TF	0	1	1	0	0	0	0	1	0	0	1
WHL22.129805	SPU_012008	Sp-Myor2	TF	1	1	1	0	0	0	0	0	1	0	1
WHL22.678633	SPU_013301	Sp-Myp	Oogenesis	1	1	1	0	0	0	0	0	1	0	1
WHL22.347119	SPU_000832	Sp-MyV	NONE	1	0	1	0	1	0	0	0	0	0	1
WHL22.347101	SPU_000832	Sp-MyV	Cytoskeleton	1	1	1	0	0	0	0	0	1	0	1
WHL22.167662	SPU_003374	Sp-Nadsyn1	NONE	0	0	1	0	0	1	0	0	0	0	1
WHL22.527816	SPU_004911	Sp-Nadsyn1_2	NONE	1	1	1	0	0	0	0	0	1	0	1
WHL22.555657	SPU_009733	Sp-Nadsyn1_3	NONE	0	0	1	0	0	1	0	0	0	0	1
WHL22.317461	SPU_012072	Sp-Napepld	NONE	1	1	1	0	0	0	0	0	1	0	1
WHL22.510906	SPU_004261	Sp-Ncf2l	NONE	1	1	1	0	0	0	0	0	1	0	1
WHL22.586327	SPU_009123	Sp-Nebnph	NONE	0	1	1	0	0	0	0	1	0	0	1
WHL22.586396	SPU_009123	Sp-Nebnph	NONE	1	1	0	0	0	0	1	0	0	0	1
WHL22.478806	SPU_002219	Sp-Nefl	NONE	1	1	1	0	0	0	0	0	1	0	1
WHL22.244129	SPU_024181	Sp-Nell1L	NONE	0	1	1	0	0	0	0	1	0	0	1
WHL22.75169	SPU_025502	Sp-Neog/DccL	Adhesion,Adhesion	1	1	1	0	0	0	0	0	1	0	1
WHL22.233614	SPU_015189	Sp-NfascL_1	NONE	0	0	0	0	0	0	0	0	0	0	0
WHL22.761963	SPU_012091	Sp-Nfkbil1L	NONE	1	1	1	0	0	0	0	0	1	0	1
WHL22.143721	SPU_024401	Sp-NfkbizL	NONE	1	1	1	0	0	0	0	0	1	0	1
WHL22.567485	SPU_022573	Sp-Nk7	TF	1	0	1	0	1	0	0	0	0	0	1
WHL22.377207	SPU_000523	Sp-Nlr148	Immunity	1	1	1	0	0	0	0	0	1	0	1
WHL22.155120	SPU_005206	Sp-Notch2L	Adhesion	1	0	1	0	1	0	0	0	0	0	1
WHL22.643223	SPU_002783	Sp-NotchL_1	NONE	1	1	1	0	0	0	0	0	1	0	1
WHL22.452588	SPU_005955	Sp-Notchl1	Signaling	1	1	1	0	0	0	0	0	1	0	1
WHL22.452594	SPU_005955	Sp-Notchl1	Signaling	1	1	1	0	0	0	0	0	1	0	1
WHL22.689886	SPU_013510	Sp-Notchl4	Signaling	0	0	0	0	0	0	0	0	0	0	0
WHL22.145893	SPU_016016	Sp-Notchl5_1	Signaling	1	1	1	0	0	0	0	0	1	0	1
WHL22.626493	SPU_025235	Sp-Npnt	NONE	1	0	1	0	1	0	0	0	0	0	1
WHL22.626483	SPU_025235	Sp-Npnt	NONE	0	1	1	0	0	0	0	1	0	0	1
WHL22.637512	SPU_013698	Sp-Nrl	NONE	1	1	1	0	0	0	0	0	1	0	1
WHL22.56911	SPU_018809	Sp-Nwd1_3	NONE	1	1	1	0	0	0	0	0	1	0	1
WHL22.56100	SPU_018809	Sp-Nwd1_3	NONE	1	1	1	0	0	0	0	0	1	0	1
WHL22.586453	SPU_011126	Sp-Nxn_1	NONE	0	0	0	0	0	0	0	0	0	0	0
WHL22.754882	SPU_015869	Sp-Oaf	NONE	1	1	1	0	0	0	0	0	1	0	1
WHL22.17128	SPU_012646	Sp-Orct	Defensome	0	0	0	0	0	0	0	0	0	0	0
WHL22.286934	SPU_019290	Sp-Otp	Nervous,TF	1	1	1	0	0	0	0	0	1	0	1
WHL22.532435	SPU_010424	Sp-Otx	Nervous,TF	1	1	1	0	0	0	0	0	1	0	1
WHL22.239394	SPU_018408	Sp-P16	Biomineralization	0	0	0	0	0	0	0	0	0	0	0
WHL22.239481	SPU_018408	Sp-P16	Biomineralization	0	0	0	0	0	0	0	0	0	0	0
WHL22.23776	SPU_000439	Sp-p58-a	NONE	1	1	1	0	0	0	0	0	1	0	1
WHL22.23620	SPU_000438	Sp-p58-b	NONE	1	1	1	0	0	0	0	0	1	0	1
WHL22.635270	SPU_020031	Sp-Pam	NONE	1	1	1	0	0	0	0	0	1	0	1
WHL22.12203	SPU_022779	Sp-Pdcd6	NONE	1	1	1	0	0	0	0	0	1	0	1
WHL22.243137	SPU_020140	Sp-Pdcd6ip	NONE	1	1	1	0	0	0	0	0	1	0	1
WHL22.39103	SPU_009210	Sp-Pdcd6ip_2	NONE	0	0	1	0	0	1	0	0	0	0	1
WHL22.17771	SPU_028909	Sp-Pde3bL	NONE	1	1	1	0	0	0	0	0	1	0	1
WHL22.240520	SPU_000310	Sp-Pdgfr/vegfrL	CalciumToolkit,Immunity,Kinase,Signaling	1	1	1	0	0	0	0	0	1	0	1
WHL22.762798	SPU_005691	Sp-Pdia3	NONE	1	1	1	0	0	0	0	0	1	0	1
WHL22.343329	SPU_008305	Sp-Pdpi(cyclophilin)L7	Biomineralization	1	1	1	0	0	0	0	0	1	0	1
WHL22.96091	SPU_001585	Sp-Pdrps3a	NONE	0	0	1	0	0	1	0	0	0	0	1
WHL22.641775	SPU_007550	Sp-Pef1_1	NONE	1	1	1	0	0	0	0	0	1	0	1
WHL22.66751	SPU_009257	Sp-Phldb2	NONE	1	1	1	0	0	0	0	0	1	0	1
WHL22.257197	SPU_002714	Sp-PicalmL	NONE	1	1	1	0	0	0	0	0	1	0	1
WHL22.580521	SPU_008678	Sp-Pkcd	EggActivation,Kinase	0	0	0	0	0	0	0	0	0	0	0
WHL22.580527	SPU_008678	Sp-Pkcd	EggActivation,Kinase	1	1	1	0	0	0	0	0	1	0	1
WHL22.22317	SPU_028395	Sp-Pks2	NONE	1	1	1	0	0	0	0	0	1	0	1
WHL22.308525	SPU_011562	Sp-Pla2	NONE	0	0	0	0	0	0	0	0	0	0	0
WHL22.484289	SPU_022047	Sp-Pla2g1b_8	NONE	0	0	0	0	0	0	0	0	0	0	0
WHL22.87965	SPU_004230	Sp-Plcd	CalciumToolkit,EggActivation	1	1	1	0	0	0	0	0	1	0	1
WHL22.557504	SPU_003181	Sp-Plekha1	NONE	1	1	1	0	0	0	0	0	1	0	1
WHL22.452077	SPU_004859	Sp-Plekhb2	NONE	1	1	1	0	0	0	0	0	1	0	1
WHL22.190961	SPU_018649	Sp-Plekhf2	NONE	1	1	1	0	0	0	0	0	1	0	1
WHL22.589244	SPU_008472	Sp-PlexA4_2	Adhesion	1	1	1	0	0	0	0	0	1	0	1
WHL22.589307	SPU_008472	Sp-PlexA4_2	Adhesion	0	0	1	0	0	1	0	0	0	0	1
WHL22.729842	SPU_000468	Sp-Plk2	CellCycle,EggActivation,Kinase	1	1	1	0	0	0	0	0	1	0	1
WHL22.634590	SPU_003914	Sp-Plscr1	Immunity	1	1	1	0	0	0	0	0	1	0	1
WHL22.605782	SPU_005238	Sp-Plxdc2	NONE	0	0	1	0	0	1	0	0	0	0	1
WHL22.605789	SPU_005238	Sp-Plxdc2	NONE	0	0	1	0	0	1	0	0	0	0	1
WHL22.720265	SPU_021496	Sp-Polyq	NONE	1	1	1	0	0	0	0	0	1	0	1
WHL22.310985	SPU_011127	Sp-Ppap2b	Metabolism	1	1	1	0	0	0	0	0	1	0	1
WHL22.556199	SPU_013756	Sp-Ppib	Biomineralization	1	1	1	0	0	0	0	0	1	0	1
WHL22.600159	SPU_007944	Sp-Ppil4	Biomineralization	0	1	0	0	0	0	0	0	0	1	1
WHL22.600162	SPU_007944	Sp-Ppil4	Biomineralization	1	1	1	0	0	0	0	0	1	0	1
WHL22.56661	SPU_025210	Sp-Ppil4_1	Biomineralization	0	0	0	0	0	0	0	0	0	0	0
WHL22.43754	SPU_006256	Sp-Ppp1r3bL	NONE	1	1	1	0	0	0	0	0	1	0	1
WHL22.674303	SPU_009119	Sp-PppL_252	NONE	1	0	1	0	1	0	0	0	0	0	1
WHL22.674309	SPU_009119	Sp-PppL_252	NONE	0	0	0	0	0	0	0	0	0	0	0
WHL22.153936	SPU_013368	Sp-Prdx6	NONE	1	1	1	0	0	0	0	0	1	0	1
WHL22.16181	SPU_020197	Sp-Profilin	Cytoskeleton,Cytoskeleton	1	1	1	0	0	0	0	0	1	0	1
WHL22.464754	SPU_013917	Sp-ProjL	CalciumToolkit,Kinase	1	1	1	0	0	0	0	0	1	0	1
WHL22.464775	SPU_013917	Sp-ProjL	CalciumToolkit,Kinase	1	1	1	0	0	0	0	0	1	0	1
WHL22.768797	SPU_003540	Sp-Prom1	NONE	1	1	0	0	0	0	1	0	0	0	1
WHL22.193534	SPU_000377	Sp-Prss12L	Metabolism	1	1	1	0	0	0	0	0	1	0	1
WHL22.193475	SPU_018516	Sp-Prss12L_2	NONE	0	0	0	0	0	0	0	0	0	0	0
WHL22.659393	SPU_014869	Sp-Prxdxn	Defensome	0	0	1	0	0	1	0	0	0	0	1
WHL22.684042	SPU_013810	Sp-Ptpn6/11	Immunity,Signaling	1	1	1	0	0	0	0	0	1	0	1
WHL22.684039	SPU_013810	Sp-Ptpn6/11	Immunity,Signaling	0	0	1	0	0	1	0	0	0	0	1
WHL22.416979	SPU_023115	Sp-Ptpriz	Phosphatase	1	1	1	0	0	0	0	0	1	0	1
WHL22.6855	SPU_013889	Sp-Pxdn	Nervous	1	1	1	0	0	0	0	0	1	0	1
WHL22.290802	SPU_006211	Sp-Pxr4	Defensome	0	0	1	0	0	1	0	0	0	0	1
WHL22.290805	SPU_006211	Sp-Pxr4	Defensome	0	0	1	0	0	1	0	0	0	0	1
WHL22.436019	SPU_026984	Sp-QpctlL	Metalloprotease	0	0	0	0	0	0	0	0	0	0	0
WHL22.204028	SPU_002316	Sp-Rab10l	GTPase	1	1	1	0	0	0	0	0	1	0	1
WHL22.652208	SPU_000503	Sp-Rab11	GTPase	1	1	1	0	0	0	0	0	1	0	1
WHL22.338769	SPU_000811	Sp-Rab3	GTPase	1	1	1	0	0	0	0	0	1	0	1
WHL22.366180	SPU_001288	Sp-Rab31	GTPase	1	1	1	0	0	0	0	0	1	0	1
WHL22.170167	SPU_014913	Sp-Rab4	GTPase	1	1	1	0	0	0	0	0	1	0	1
WHL22.754231	SPU_012112	Sp-Rab5l	GTPase	1	1	1	0	0	0	0	0	1	0	1
WHL22.561690	SPU_017072	Sp-Rab8	GTPase	1	1	1	0	0	0	0	0	1	0	1
WHL22.148946	SPU_016790	Sp-Rac	GTPase	1	1	1	0	0	0	0	0	1	0	1
WHL22.149403	SPU_010545	Sp-Racl1	GTPase	1	0	1	0	1	0	0	0	0	0	1
WHL22.215205	SPU_009977	Sp-Radil_1	NONE	1	1	1	0	0	0	0	0	1	0	1
WHL22.446899	SPU_023217	Sp-Ran	GTPase	1	1	1	0	0	0	0	0	1	0	1
WHL22.567921	SPU_005779	Sp-Rap1	GTPase	1	1	1	0	0	0	0	0	1	0	1
WHL22.397105	SPU_014855	Sp-Rhbdf1-2	NONE	1	1	1	0	0	0	0	0	1	0	1
WHL22.529181	SPU_000308	Sp-Rhogap24l2	GTPase	1	1	1	0	0	0	0	0	1	0	1
WHL22.270941	SPU_025129	Sp-Rhogef3	GTPase	1	1	1	0	0	0	0	0	1	0	1
WHL22.546681	SPU_025378	Sp-Rhop2	GTPase	1	1	1	0	0	0	0	0	1	0	1
WHL22.388350	SPU_019369	Sp-Rndzvn	Oogenesis	1	1	1	0	0	0	0	0	1	0	1
WHL22.388725	SPU_019369	Sp-Rndzvn	Oogenesis	1	1	1	0	0	0	0	0	1	0	1
WHL22.483478	SPU_025460	Sp-Rnf11	NONE	1	1	1	0	0	0	0	0	1	0	1
WHL22.603167	SPU_013140	Sp-Ron	Adhesion,Kinase,Signaling	1	1	1	0	0	0	0	0	1	0	1
WHL22.603112	SPU_013140	Sp-Ron	Adhesion,Kinase,Signaling	1	1	1	0	0	0	0	0	1	0	1
WHL22.754883	SPU_015870	Sp-Rpip1	NONE	1	1	1	0	0	0	0	0	1	0	1
WHL22.186040	SPU_000379	Sp-Rpl23a	NONE	1	1	1	0	0	0	0	0	1	0	1
WHL22.770270	SPU_025574	Sp-Rps14	NONE	1	1	1	0	0	0	0	0	1	0	1
WHL22.374624	SPU_003718	Sp-Rps16	NONE	1	1	1	0	0	0	0	0	1	0	1
WHL22.493520	SPU_004721	Sp-Rps27a	NONE	1	1	0	0	0	0	1	0	0	0	1
WHL22.173213	SPU_013662	Sp-Rps3	NONE	1	1	1	0	0	0	0	0	1	0	1
WHL22.687173	SPU_011352	Sp-Rps3A	NONE	1	1	1	0	0	0	0	0	1	0	1
WHL22.615741	SPU_016970	Sp-Rtp4L	NONE	1	1	1	0	0	0	0	0	1	0	1
WHL22.389851	SPU_012084	Sp-Sac	CalciumToolkit	1	1	1	0	0	0	0	0	1	0	1
WHL22.358189	SPU_022759	Sp-SacSl_10	NONE	1	1	1	0	0	0	0	0	1	0	1
WHL22.270593	SPU_027083	Sp-Sap30L	NONE	0	0	0	0	0	0	0	0	0	0	0
WHL22.678598	SPU_010554	Sp-Sarl/CoAds	Metabolism	0	1	1	0	0	0	0	1	0	0	1
WHL22.580892	SPU_003495	Sp-Sarmr10	Immunity	1	1	1	0	0	0	0	0	1	0	1
WHL22.98787	SPU_020702	Sp-Sash1	NONE	1	1	1	0	0	0	0	0	1	0	1
WHL22.530976	SPU_018787	Sp-Schip1	NONE	1	1	1	0	0	0	0	0	1	0	1
WHL22.399764	SPU_028093	Sp-Scl	Immunity,TF	1	1	1	0	0	0	0	0	1	0	1
WHL22.79658	SPU_003402	Sp-Sdc	Adhesion	1	1	0	0	0	0	1	0	0	0	1
WHL22.16695	SPU_020796	Sp-Sdccag3L	NONE	1	1	1	0	0	0	0	0	1	0	1
WHL22.323973	SPU_004584	Sp-Sdf2	NONE	1	1	1	0	0	0	0	0	1	0	1
WHL22.78876	SPU_008673	Sp-Sema6	Adhesion	0	0	0	0	0	0	0	0	0	0	0
WHL22.78891	SPU_008673	Sp-Sema6	Adhesion	1	1	1	0	0	0	0	0	1	0	1
WHL22.226117	SPU_001892	Sp-Sema6d	Adhesion	0	1	0	0	0	0	0	0	0	1	1
WHL22.41191	SPU_022057	Sp-SemaA	Adhesion	1	1	1	0	0	0	0	0	1	0	1
WHL22.551517	SPU_002731	Sp-Senp6	NONE	1	1	0	0	0	0	1	0	0	0	1
WHL22.624760	SPU_003696	Sp-Sept4	NONE	1	1	1	0	0	0	0	0	1	0	1
WHL22.6663	SPU_026982	Sp-Serinc1	NONE	1	1	1	0	0	0	0	0	1	0	1
WHL22.121357	SPU_013378	Sp-SerpL4	Immunity	1	0	1	0	1	0	0	0	0	0	1
WHL22.107275	SPU_024925	Sp-Sfe1	Oogenesis	0	0	0	0	0	0	0	0	0	0	0
WHL22.106873	SPU_024925	Sp-Sfe1	Oogenesis	0	1	1	0	0	0	0	1	0	0	1
WHL22.142273	SPU_005419	Sp-Sfk3	EggActivation,Immunity,Kinase	1	1	1	0	0	0	0	0	1	0	1
WHL22.502006	SPU_009723	Sp-Sgarp2	NONE	1	1	1	0	0	0	0	0	1	0	1
WHL22.513149	SPU_007222	Sp-Sgk	Kinase	1	1	1	0	0	0	0	0	1	0	1
WHL22.537600	SPU_005054	Sp-Sgsh	NONE	1	1	1	0	0	0	0	0	1	0	1
WHL22.362508	SPU_012097	Sp-Sgsh_1	NONE	1	1	1	0	0	0	0	0	1	0	1
WHL22.334712	SPU_017449	Sp-Sgsh_2	NONE	0	1	1	0	0	0	0	1	0	0	1
WHL22.637506	SPU_026362	Sp-Sh2d5	NONE	1	1	1	0	0	0	0	0	1	0	1
WHL22.661157	SPU_022575	Sp-Sh3bp2	NONE	1	1	1	0	0	0	0	0	1	0	1
WHL22.603242	SPU_003194	Sp-Sim_wsk_ald_syn_ph	Cytoskeleton,Immunity	1	1	1	0	0	0	0	0	1	0	1
WHL22.621768	SPU_009871	Sp-Slc10a2_6	Metabolism	0	1	1	0	0	0	0	1	0	0	1
WHL22.428774	SPU_028290	Sp-Slc22a9_1	Defensome	1	0	1	0	1	0	0	0	0	0	1
WHL22.754407	SPU_010785	Sp-Slc24a2_1	CalciumToolkit	1	1	1	0	0	0	0	0	1	0	1
WHL22.228208	SPU_016155	Sp-Slc26a5_1	Metabolism	1	0	1	0	1	0	0	0	0	0	1
WHL22.12691	SPU_025515	Sp-Slc4a10	Metabolism	1	1	1	0	0	0	0	0	1	0	1
WHL22.620611	SPU_001669	Sp-Slc4a11	NONE	1	1	1	0	0	0	0	0	1	0	1
WHL22.17194	SPU_025547	Sp-Slc5a11_2	Metabolism	1	1	1	0	0	0	0	0	1	0	1
WHL22.339272	SPU_021793	Sp-Slc8a2	CalciumToolkit	1	1	1	0	0	0	0	0	1	0	1
WHL22.219908	SPU_010564	Sp-Slit(N-terminus)	Adhesion,Adhesion	1	1	1	0	0	0	0	0	1	0	1
WHL22.302413	SPU_008121	Sp-Slob	Kinase	1	1	1	0	0	0	0	0	1	0	1
WHL22.39470	SPU_005990	Sp-Sm29	Biomineralization	0	0	0	0	0	0	0	0	0	0	0
WHL22.518127	SPU_000825	Sp-Sm30A	Biomineralization	0	0	0	0	0	0	0	0	0	0	0
WHL22.518124	SPU_000826	Sp-Sm30b	Biomineralization	0	0	0	0	0	0	0	0	0	0	0
WHL22.518121	SPU_000827	Sp-Sm30C	Biomineralization	0	0	0	0	0	0	0	0	0	0	0
WHL22.517513	SPU_000828	Sp-Sm30D	Biomineralization	0	0	1	0	0	1	0	0	0	0	1
WHL22.70610	SPU_004867	Sp-Sm30E	Biomineralization	0	0	0	0	0	0	0	0	0	0	0
WHL22.70606	SPU_004869	Sp-Sm30F	Biomineralization,Immunity	0	0	0	0	0	0	0	0	0	0	0
WHL22.742398	SPU_018810	Sp-Sm32	Biomineralization	0	0	1	0	0	1	0	0	0	0	1
WHL22.742403	SPU_018813	Sp-Sm37	Biomineralization	0	0	1	0	0	1	0	0	0	0	1
WHL22.347626	SPU_020722	Sp-Smad1/5/8_1	Immunity,Signaling,TF	1	1	1	0	0	0	0	0	1	0	1
WHL22.242408	SPU_017642	Sp-Smad2/3	Immunity,Signaling,TF	1	1	1	0	0	0	0	0	1	0	1
WHL22.370629	SPU_028184	Sp-SmocL	Adhesion	1	1	1	0	0	0	0	0	1	0	1
WHL22.60330	SPU_021845	Sp-SmtnL_2	NONE	0	0	0	0	0	0	0	0	0	0	0
WHL22.131363	SPU_001113	Sp-Sna	TF,ZNF	1	1	1	0	0	0	0	0	1	0	1
WHL22.192278	SPU_013716	Sp-Sorc	CalciumToolkit,EggActivation	1	1	1	0	0	0	0	0	1	0	1
WHL22.622787	SPU_002603	Sp-SoxC	Immunity,Nervous,TF	1	1	1	0	0	0	0	0	1	0	1
WHL22.694345	SPU_012548	Sp-Sparc_2	NONE	1	1	1	0	0	0	0	0	1	0	1
WHL22.652723	SPU_011588	Sp-Spc39L	Metabolism	1	0	1	0	1	0	0	0	0	0	1
WHL22.652385	SPU_011588	Sp-Spc39L	Metabolism	1	0	1	0	1	0	0	0	0	0	1
WHL22.521351	SPU_011699	Sp-Spcaph	Cytoskeleton	1	1	1	0	0	0	0	0	1	0	1
WHL22.667714	SPU_016565	Sp-SphH2b2	Histone	0	0	0	0	0	0	0	0	0	0	0
WHL22.709869	SPU_013831	Sp-Srcr110	Immunity	0	0	1	0	0	1	0	0	0	0	1
WHL22.255531	SPU_015123	Sp-Srcr123	Immunity	1	1	1	0	0	0	0	0	1	0	1
WHL22.655930	SPU_015937	Sp-Srcr128	Immunity	0	0	0	0	0	0	0	0	0	0	0
WHL22.349251	SPU_016373	Sp-Srcr133	Immunity	1	0	1	0	1	0	0	0	0	0	1
WHL22.675173	SPU_001727	Sp-Srcr18	Immunity	1	1	1	0	0	0	0	0	1	0	1
WHL22.143379	SPU_005420	Sp-Srcr42	Immunity	1	1	1	0	0	0	0	0	1	0	1
WHL22.709862	SPU_008642	Sp-Srcr71	Immunity	0	1	1	0	0	0	0	1	0	0	1
WHL22.33032	SPU_009354	Sp-Srcr75	Immunity	1	1	1	0	0	0	0	0	1	0	1
WHL22.482425	SPU_010062	Sp-Srcr83	Immunity	1	1	1	0	0	0	0	0	1	0	1
WHL22.145815	SPU_010992	Sp-Srcr96	Immunity	1	1	1	0	0	0	0	0	1	0	1
WHL22.37017	SPU_001008	Sp-Ssx2ipL	NONE	1	1	1	0	0	0	0	0	1	0	1
WHL22.527183	SPU_014562	Sp-Stom	Metabolism	0	0	0	0	0	0	0	0	0	0	0
WHL22.527271	SPU_014564	Sp-Stom_1	Metabolism	0	0	1	0	0	1	0	0	0	0	1
WHL22.527193	SPU_014568	Sp-Stom_4	Metabolism	0	0	0	0	0	0	0	0	0	0	0
WHL22.363994	SPU_006076	Sp-Stpn	NONE	1	1	1	0	0	0	0	0	1	0	1
WHL22.752898	SPU_009775	Sp-Sult1a4	Defensome	1	0	1	0	1	0	0	0	0	0	1
WHL22.631944	SPU_007359	Sp-Surreal/Gpcr102	GPCRRhodopsin,Nervous	1	1	1	0	0	0	0	0	1	0	1
WHL22.662747	SPU_013237	Sp-Syne1	NONE	1	1	1	0	0	0	0	0	1	0	1
WHL22.662825	SPU_013237	Sp-Syne1	NONE	0	1	1	0	0	0	0	1	0	0	1
WHL22.662831	SPU_013237	Sp-Syne1	NONE	0	1	1	0	0	0	0	1	0	0	1
WHL22.662828	SPU_013237	Sp-Syne1	NONE	0	1	0	0	0	0	0	0	0	1	1
WHL22.662834	SPU_013237	Sp-Syne1	NONE	0	0	1	0	0	1	0	0	0	0	1
WHL22.662816	SPU_001426	Sp-Syne1L_3	NONE	1	1	1	0	0	0	0	0	1	0	1
WHL22.327660	SPU_006027	Sp-Syngr3	NONE	1	1	1	0	0	0	0	0	1	0	1
WHL22.428413	SPU_000241	Sp-Tal1ph	Cytoskeleton	0	0	1	0	0	1	0	0	0	0	1
WHL22.428397	SPU_000241	Sp-Tal1ph	Cytoskeleton	1	1	1	0	0	0	0	0	1	0	1
WHL22.207203	SPU_000651	Sp-Taui1ph2	NONE	1	1	1	0	0	0	0	0	1	0	1
WHL22.96161	SPU_012706	Sp-Tbc1d1_1	NONE	0	0	1	0	0	1	0	0	0	0	1
WHL22.361346	SPU_020180	Sp-Tbc1d10b	NONE	1	1	1	0	0	0	0	0	1	0	1
WHL22.736733	SPU_018911	Sp-Tbc1d2b	NONE	1	1	1	0	0	0	0	0	1	0	1
WHL22.736742	SPU_018911	Sp-Tbc1d2b	NONE	0	1	1	0	0	0	0	1	0	0	1
WHL22.503644	SPU_025584	Sp-Tbr	Immunity,TF	1	1	1	0	0	0	0	0	1	0	1
WHL22.120873	SPU_005193	Sp-Tcp2	Immunity	1	1	1	0	0	0	0	0	1	0	1
WHL22.589178	SPU_028479	Sp-Tel	Immunity,TF	0	0	0	0	0	0	0	0	0	0	0
WHL22.702201	SPU_024018	Sp-Tep1L_3	NONE	1	1	0	0	0	0	1	0	0	0	1
WHL22.652241	SPU_026949	Sp-Tf	Defensome,Oogenesis	1	1	1	0	0	0	0	0	1	0	1
WHL22.191099	SPU_017511	Sp-TgfbrtII	Kinase,Signaling	1	1	1	0	0	0	0	0	1	0	1
WHL22.614286	SPU_018126	Sp-Tgif	Signaling,TF	1	1	1	0	0	0	0	0	1	0	1
WHL22.107180	SPU_001638	Sp-ThrombA1	Adhesion	1	1	1	0	0	0	0	0	1	0	1
WHL22.299762	SPU_000204	Sp-Thsd4_1	NONE	1	1	1	0	0	0	0	0	1	0	1
WHL22.258517	SPU_019739	Sp-Thsd7b	NONE	0	0	0	0	0	0	0	0	0	0	0
WHL22.258520	SPU_019739	Sp-Thsd7b	NONE	0	1	1	0	0	0	0	1	0	0	1
WHL22.81594	SPU_011527	Sp-Tiam2	GTPase	1	1	1	0	0	0	0	0	1	0	1
WHL22.22055	SPU_008864	Sp-Timp2d	NONE	0	0	0	0	0	0	0	0	0	0	0
WHL22.22250	SPU_008863	Sp-Timp3	NONE	1	1	1	0	0	0	0	0	1	0	1
WHL22.22247	SPU_008863	Sp-Timp3	NONE	1	0	1	0	1	0	0	0	0	0	1
WHL22.304049	SPU_008857	Sp-Timp3b	NONE	1	1	0	0	0	0	1	0	0	0	1
WHL22.22103	SPU_008865	Sp-Timp4	NONE	1	1	1	0	0	0	0	0	1	0	1
WHL22.300260	SPU_013352	Sp-Tirc6(partial)	Immunity	0	0	1	0	0	1	0	0	0	0	1
WHL22.496026	SPU_020931	Sp-Tm9sf2	NONE	0	0	1	0	0	1	0	0	0	0	1
WHL22.497080	SPU_010157	Sp-Tm9sf2_1	NONE	1	1	1	0	0	0	0	0	1	0	1
WHL22.520615	SPU_010288	Sp-Tmem26_3	NONE	1	1	0	0	0	0	1	0	0	0	1
WHL22.145164	SPU_016792	Sp-Tob	Signaling	1	1	1	0	0	0	0	0	1	0	1
WHL22.138702	SPU_002928	Sp-Tpte	EggActivation,Phosphatase	1	0	1	0	1	0	0	0	0	0	1
WHL22.593454	SPU_006319	Sp-Traf7	NONE	1	1	1	0	0	0	0	0	1	0	1
WHL22.638257	SPU_006166	Sp-Trak1L	NONE	1	1	1	0	0	0	0	0	1	0	1
WHL22.742590	SPU_007912	Sp-Trim2_1	NONE	1	1	1	0	0	0	0	0	1	0	1
WHL22.30842	SPU_007028	Sp-Trim2-3	NONE	1	1	1	0	0	0	0	0	1	0	1
WHL22.709066	SPU_017178	Sp-TrimL	Adhesion	0	0	0	0	0	0	0	0	0	0	0
WHL22.767454	SPU_023539	Sp-TrimL_2	Adhesion	1	1	1	0	0	0	0	0	1	0	1
WHL22.483284	SPU_000128	Sp-Tropmy1	Cytoskeleton	1	1	1	0	0	0	0	0	1	0	1
WHL22.381831	SPU_002544	Sp-Trpm3_2	CalciumToolkit,EggActivation	1	1	1	0	0	0	0	0	1	0	1
WHL22.544143	SPU_005717	Sp-Trpm3_3	CalciumToolkit,EggActivation	1	0	1	0	1	0	0	0	0	0	1
WHL22.540206	SPU_005717	Sp-Trpm3_3	CalciumToolkit,EggActivation	1	1	1	0	0	0	0	0	1	0	1
WHL22.652415	SPU_011587	Sp-Trpm3_4	CalciumToolkit,EggActivation	0	0	0	0	0	0	0	0	0	0	0
WHL22.652421	SPU_011587	Sp-Trpm3_4	CalciumToolkit,EggActivation	1	1	1	0	0	0	0	0	1	0	1
WHL22.372588	SPU_016636	Sp-Trpm3_5	CalciumToolkit,EggActivation	0	1	0	0	0	0	0	0	0	1	1
WHL22.540194	SPU_018142	Sp-Trpm3L	NONE	1	1	1	0	0	0	0	0	1	0	1
WHL22.618661	SPU_000049	Sp-TrypL	Metabolism	1	1	1	0	0	0	0	0	1	0	1
WHL22.103105	SPU_011963	Sp-Tsg101	NONE	1	1	1	0	0	0	0	0	1	0	1
WHL22.470778	SPU_000884	Sp-Ttrspn	NONE	0	1	1	0	0	0	0	1	0	0	1
WHL22.331647	SPU_012385	Sp-Ttrspn_10	NONE	1	1	1	0	0	0	0	0	1	0	1
WHL22.337666	SPU_014755	Sp-Ttrspn_13	NONE	1	1	1	0	0	0	0	0	1	0	1
WHL22.748368	SPU_025068	Sp-Ttrspn_19	NONE	1	0	1	0	1	0	0	0	0	0	1
WHL22.337669	SPU_026306	Sp-Ttrspn_21	NONE	0	0	0	0	0	0	0	0	0	0	0
WHL22.501363	SPU_007231	Sp-Ttrspn_3	NONE	1	1	0	0	0	0	1	0	0	0	1
WHL22.766523	SPU_009311	Sp-Ttrspn_6	NONE	1	1	1	0	0	0	0	0	1	0	1
WHL22.112616	SPU_011073	Sp-Ttrspn_7	NONE	0	1	1	0	0	0	0	1	0	0	1
WHL22.256196	SPU_014285	Sp-Tubb2a	NONE	0	1	1	0	0	0	0	1	0	0	1
WHL22.121380	SPU_013376	Sp-Txndc	NONE	1	1	1	0	0	0	0	0	1	0	1
WHL22.49262	SPU_018702	Sp-Txndc4	NONE	1	1	1	0	0	0	0	0	1	0	1
WHL22.701048	SPU_015276	Sp-Ubq/RL40fp	NONE	1	1	1	0	0	0	0	0	1	0	1
WHL22.704476	SPU_019593	Sp-Ugt2b33_2	Defensome	0	0	0	0	0	0	0	0	0	0	0
WHL22.704480	SPU_019593	Sp-Ugt2b33_2	Defensome	0	0	0	0	0	0	0	0	0	0	0
WHL22.295528	SPU_010705	Sp-Ugt2c1	Defensome	1	1	1	0	0	0	0	0	1	0	1
WHL22.600654	SPU_001550	Sp-Ulk3_1	Kinase	1	1	1	0	0	0	0	0	1	0	1
WHL22.35227	SPU_006268	Sp-Unk_25	Metalloprotease	1	1	1	0	0	0	0	0	1	0	1
WHL22.742593	SPU_007355	Sp-Unk_38	NONE	0	0	0	0	0	0	0	0	0	0	0
WHL22.103885	SPU_012389	Sp-Unk_40	NONE	0	0	0	0	0	0	0	0	0	0	0
WHL22.473298	SPU_015335	Sp-Vamp1	Nervous	1	1	1	0	0	0	0	0	1	0	1
WHL22.372761	SPU_027236	Sp-Vdac2_1	Metabolism	1	1	1	0	0	0	0	0	1	0	1
WHL22.249428	SPU_013857	Sp-Vps28	NONE	1	1	1	0	0	0	0	0	1	0	1
WHL22.720056	SPU_019426	Sp-Vps4b	NONE	1	1	1	0	0	0	0	0	1	0	1
WHL22.220518	SPU_008089	Sp-Vps8h	NONE	1	1	1	0	0	0	0	0	1	0	1
WHL22.245681	SPU_016052	Sp-Vtgn2	Oogenesis	1	1	1	0	0	0	0	0	1	0	1
WHL22.245678	SPU_016052	Sp-Vtgn2	Oogenesis	1	1	1	0	0	0	0	0	1	0	1
WHL22.514408	SPU_004204	Sp-Wash1	NONE	1	1	1	0	0	0	0	0	1	0	1
WHL22.610140	SPU_009683	Sp-Wdr47	NONE	1	1	1	0	0	0	0	0	1	0	1
WHL22.8923	SPU_020371	Sp-Wnt8	Signaling	1	1	1	0	0	0	0	0	1	0	1
WHL22.613846	SPU_014274	Sp-Xpnpep1	Metalloprotease,Metabolism	1	1	1	0	0	0	0	0	1	0	1
WHL22.506146	SPU_004214	Sp-Xyli	NONE	1	1	1	0	0	0	0	0	1	0	1
WHL22.23770	SPU_000437	Sp-Z211	ZNF	1	1	1	0	0	0	0	0	1	0	1
WHL22.160155	SPU_018666	Sp-Zcchc11	NONE	0	0	0	0	0	0	0	0	0	0	0
WHL22.160158	SPU_018666	Sp-Zcchc11	NONE	1	1	0	0	0	0	1	0	0	0	1
WHL22.164432	SPU_018666	Sp-Zcchc11	NONE	0	0	0	0	0	0	0	0	0	0	0
WHL22.194357	SPU_000638	Sp-Zfand2b	NONE	1	1	1	0	0	0	0	0	1	0	1
SUM	SUM	SUM	SUM	623	580	672	34	70	68	32	48	487	13	751

## Sheet: OMA
whl	spu_id	spu_name	afi	ame	pmi	afi.n.pmi.n.ame	afi.a.pmi.n.ame	pmi.n.afi.n.ame	afi.a.ame.n.pmi	pmi.a.ame.n.afi	afi.a.pmi.a.ame	ame.n.afi.n.pmi	all
WHL22.322012	SPU_013117	none	0	1	1	0	0	0	0	1	0	0	1
WHL22.476970	SPU_002611	none	1	1	0	0	0	0	1	0	0	0	1
WHL22.583650	SPU_013664	none	1	1	1	0	0	0	0	0	1	0	1
WHL22.589048	SPU_009915	none	1	1	1	0	0	0	0	0	1	0	1
WHL22.626418	SPU_027214	none	1	1	0	0	0	0	1	0	0	0	1
WHL22.219937	SPU_009953	none	1	0	0	1	0	0	0	0	0	0	1
WHL22.7154	SPU_021860	none	1	1	0	0	0	0	1	0	0	0	1
WHL22.523912	SPU_001995	none	1	1	1	0	0	0	0	0	1	0	1
WHL22.236839	SPU_000125	none	1	1	1	0	0	0	0	0	1	0	1
WHL22.208297	SPU_017299	none	1	1	1	0	0	0	0	0	1	0	1
WHL22.769049	SPU_013883	none	1	1	1	0	0	0	0	0	1	0	1
WHL22.394586	SPU_022375	none	1	0	1	0	1	0	0	0	0	0	1
WHL22.53384	SPU_006423	none	1	1	0	0	0	0	1	0	0	0	1
WHL22.553747	SPU_012721	none	1	1	1	0	0	0	0	0	1	0	1
WHL22.675133	SPU_019294	none	1	0	1	0	1	0	0	0	0	0	1
WHL22.730844	SPU_021648	none	1	1	0	0	0	0	1	0	0	0	1
WHL22.677144	SPU_008174	none	1	1	1	0	0	0	0	0	1	0	1
WHL22.689400	SPU_002485	none	1	1	1	0	0	0	0	0	1	0	1
WHL22.244156	SPU_008819	none	1	0	1	0	1	0	0	0	0	0	1
WHL22.452609	SPU_000152	none	1	1	1	0	0	0	0	0	1	0	1
WHL22.756428	SPU_000434	none	1	1	1	0	0	0	0	0	1	0	1
WHL22.444306	SPU_000475	none	0	0	0	0	0	0	0	0	0	0	0
WHL22.748923	SPU_000750	none	1	0	1	0	1	0	0	0	0	0	1
WHL22.482419	SPU_001236	none	0	1	1	0	0	0	0	1	0	0	1
WHL22.620632	SPU_001670	none	0	0	1	0	0	1	0	0	0	0	1
WHL22.529220	SPU_002352	none	1	1	1	0	0	0	0	0	1	0	1
WHL22.643214	SPU_002784	none	1	0	1	0	1	0	0	0	0	0	1
WHL22.584826	SPU_003161	none	1	1	1	0	0	0	0	0	1	0	1
WHL22.587257	SPU_003217	none	0	0	0	0	0	0	0	0	0	0	0
WHL22.659916	SPU_003504	none	0	1	1	0	0	0	0	1	0	0	1
WHL22.446640	SPU_003536	none	0	0	0	0	0	0	0	0	0	0	0
WHL22.569153	SPU_003551	none	0	0	0	0	0	0	0	0	0	0	0
WHL22.718312	SPU_003555	none	0	0	0	0	0	0	0	0	0	0	0
WHL22.567470	SPU_003574	none	0	0	1	0	0	1	0	0	0	0	1
WHL22.90797	SPU_003924	none	1	0	0	1	0	0	0	0	0	0	1
WHL22.674978	SPU_004105	none	0	0	0	0	0	0	0	0	0	0	0
WHL22.674975	SPU_004105	none	0	0	0	0	0	0	0	0	0	0	0
WHL22.394474	SPU_004145	none	1	0	0	1	0	0	0	0	0	0	1
WHL22.60047	SPU_004766	none	1	1	1	0	0	0	0	0	1	0	1
WHL22.381788	SPU_004896	none	1	1	0	0	0	0	1	0	0	0	1
WHL22.734537	SPU_004958	none	1	1	1	0	0	0	0	0	1	0	1
WHL22.35136	SPU_005575	none	0	0	1	0	0	1	0	0	0	0	1
WHL22.591708	SPU_005709	none	1	1	0	0	0	0	1	0	0	0	1
WHL22.742404	SPU_006472	none	1	0	1	0	1	0	0	0	0	0	1
WHL22.535098	SPU_007098	none	1	0	1	0	1	0	0	0	0	0	1
WHL22.765252	SPU_007157	none	0	0	0	0	0	0	0	0	0	0	0
WHL22.765258	SPU_007157	none	0	0	0	0	0	0	0	0	0	0	0
WHL22.444312	SPU_007441	none	1	0	0	1	0	0	0	0	0	0	1
WHL22.756446	SPU_007494	none	1	0	1	0	1	0	0	0	0	0	1
WHL22.418802	SPU_008985	none	1	1	0	0	0	0	1	0	0	0	1
WHL22.739880	SPU_009352	none	0	0	0	0	0	0	0	0	0	0	0
WHL22.289826	SPU_009549	none	1	0	0	1	0	0	0	0	0	0	1
WHL22.621690	SPU_009874	none	0	0	1	0	0	1	0	0	0	0	1
WHL22.119385	SPU_011147	none	1	1	0	0	0	0	1	0	0	0	1
WHL22.43803	SPU_011256	none	1	1	1	0	0	0	0	0	1	0	1
WHL22.201742	SPU_011343	none	0	0	1	0	0	1	0	0	0	0	1
WHL22.506110	SPU_011703	none	0	0	1	0	0	1	0	0	0	0	1
WHL22.12802	SPU_012317	none	1	0	0	1	0	0	0	0	0	0	1
WHL22.757803	SPU_012773	none	0	0	0	0	0	0	0	0	0	0	0
WHL22.662846	SPU_007994	none	0	0	0	0	0	0	0	0	0	0	0
WHL22.226562	SPU_013736	none	0	0	0	0	0	0	0	0	0	0	0
WHL22.361972	SPU_014064	none	1	0	1	0	1	0	0	0	0	0	1
WHL22.342048	SPU_014160	none	1	1	1	0	0	0	0	0	1	0	1
WHL22.480917	SPU_014421	none	1	1	0	0	0	0	1	0	0	0	1
WHL22.566664	SPU_014792	none	0	0	0	0	0	0	0	0	0	0	0
WHL22.436142	SPU_014805	none	1	1	1	0	0	0	0	0	1	0	1
WHL22.23566	SPU_014822	none	1	1	1	0	0	0	0	0	1	0	1
WHL22.255584	SPU_015124	none	0	0	0	0	0	0	0	0	0	0	0
WHL22.431314	SPU_015848	none	0	0	1	0	0	1	0	0	0	0	1
WHL22.514545	SPU_008064	none	1	1	0	0	0	0	1	0	0	0	1
WHL22.514405	SPU_008064	none	0	0	0	0	0	0	0	0	0	0	0
WHL22.384649	SPU_009796	none	1	0	1	0	1	0	0	0	0	0	1
WHL22.687784	SPU_016196	none	1	0	1	0	1	0	0	0	0	0	1
WHL22.546687	SPU_016346	none	0	0	0	0	0	0	0	0	0	0	0
WHL22.133583	SPU_005377	none	0	0	0	0	0	0	0	0	0	0	0
WHL22.16487	SPU_003708	none	1	1	1	0	0	0	0	0	1	0	1
WHL22.202839	SPU_017162	none	1	0	1	0	1	0	0	0	0	0	1
WHL22.462376	SPU_017737	none	0	0	0	0	0	0	0	0	0	0	0
WHL22.180561	SPU_017753	none	1	1	0	0	0	0	1	0	0	0	1
WHL22.766125	SPU_017758	none	1	1	1	0	0	0	0	0	1	0	1
WHL22.252878	SPU_017985	none	0	1	1	0	0	0	0	1	0	0	1
WHL22.439522	SPU_018358	none	0	0	0	0	0	0	0	0	0	0	0
WHL22.239320	SPU_018403	none	0	0	0	0	0	0	0	0	0	0	0
WHL22.13135	SPU_018461	none	1	1	0	0	0	0	1	0	0	0	1
WHL22.629000	SPU_018529	none	1	1	1	0	0	0	0	0	1	0	1
WHL22.204455	SPU_018664	none	0	0	0	0	0	0	0	0	0	0	0
WHL22.618499	SPU_019987	none	0	1	1	0	0	0	0	1	0	0	1
WHL22.325824	SPU_000579	none	0	0	1	0	0	1	0	0	0	0	1
WHL22.44169	SPU_021344	none	1	1	1	0	0	0	0	0	1	0	1
WHL22.737735	SPU_021824	none	1	0	0	1	0	0	0	0	0	0	1
WHL22.324255	SPU_021950	none	1	1	0	0	0	0	1	0	0	0	1
WHL22.559713	SPU_022115	none	0	0	0	0	0	0	0	0	0	0	0
WHL22.623333	SPU_022278	none	0	0	1	0	0	1	0	0	0	0	1
WHL22.623327	SPU_022278	none	1	1	0	0	0	0	1	0	0	0	1
WHL22.660913	SPU_022576	none	1	1	1	0	0	0	0	0	1	0	1
WHL22.660916	SPU_022576	none	0	0	0	0	0	0	0	0	0	0	0
WHL22.364101	SPU_023052	none	0	0	0	0	0	0	0	0	0	0	0
WHL22.133509	SPU_023645	none	0	0	0	0	0	0	0	0	0	0	0
WHL22.61020	SPU_024042	none	1	0	1	0	1	0	0	0	0	0	1
WHL22.445685	SPU_024442	none	0	0	0	0	0	0	0	0	0	0	0
WHL22.529774	SPU_015068	none	1	1	1	0	0	0	0	0	1	0	1
WHL22.16482	SPU_024800	none	0	0	0	0	0	0	0	0	0	0	0
WHL22.673398	SPU_024919	none	0	0	0	0	0	0	0	0	0	0	0
WHL22.502534	SPU_024991	none	1	0	0	1	0	0	0	0	0	0	1
WHL22.232795	SPU_007336	none	0	1	0	0	0	0	0	0	0	1	1
WHL22.146726	SPU_007725	none	0	0	1	0	0	1	0	0	0	0	1
WHL22.544886	SPU_025775	none	1	1	0	0	0	0	1	0	0	0	1
WHL22.444308	SPU_025926	none	1	1	0	0	0	0	1	0	0	0	1
WHL22.445214	SPU_025927	none	0	0	0	0	0	0	0	0	0	0	0
WHL22.42273	SPU_026051	none	1	0	0	1	0	0	0	0	0	0	1
WHL22.414794	SPU_026294	none	1	0	0	1	0	0	0	0	0	0	1
WHL22.660214	SPU_026364	none	0	0	0	0	0	0	0	0	0	0	0
WHL22.408458	SPU_026997	none	0	0	0	0	0	0	0	0	0	0	0
WHL22.459159	SPU_027160	none	0	0	1	0	0	1	0	0	0	0	1
WHL22.487676	SPU_027172	none	1	0	1	0	1	0	0	0	0	0	1
WHL22.553459	SPU_027284	none	0	0	0	0	0	0	0	0	0	0	0
WHL22.580447	SPU_027436	none	0	0	0	0	0	0	0	0	0	0	0
WHL22.337837	SPU_027851	none	0	0	0	0	0	0	0	0	0	0	0
WHL22.109542	SPU_028880	none	0	0	0	0	0	0	0	0	0	0	0
WHL22.129324	SPU_028887	none	0	0	1	0	0	1	0	0	0	0	1
WHL22.51575	SPU_014594	Sp-14-3-3_1	1	1	1	0	0	0	0	0	1	0	1
WHL22.647107	SPU_022537	Sp-14-3-3_2	1	1	0	0	0	0	1	0	0	0	1
WHL22.389060	SPU_003825	Sp-14-3-3e	1	1	1	0	0	0	0	0	1	0	1
WHL22.590901	SPU_003768	Sp-3Apcol	1	1	1	0	0	0	0	0	1	0	1
WHL22.589988	SPU_003768	Sp-3Apcol	1	1	1	0	0	0	0	0	1	0	1
WHL22.557021	SPU_009076	Sp-6Afcol	0	0	1	0	0	1	0	0	0	0	1
WHL22.557024	SPU_009076	Sp-6Afcol	1	1	1	0	0	0	0	0	1	0	1
WHL22.333426	SPU_006911	Sp-77kDamap	1	1	1	0	0	0	0	0	1	0	1
WHL22.325883	SPU_005744	Sp-77kDamaps	1	1	1	0	0	0	0	0	1	0	1
WHL22.589096	SPU_027250	Sp-A2(IV)L	1	1	1	0	0	0	0	0	1	0	1
WHL22.648731	SPU_008026	Sp-Ablim1	1	1	1	0	0	0	0	0	1	0	1
WHL22.106324	SPU_015027	Sp-Acel_2	1	1	1	0	0	0	0	0	1	0	1
WHL22.76665	SPU_006123	Sp-AchE	1	1	1	0	0	0	0	0	1	0	1
WHL22.226382	SPU_006272	Sp-Actbp_limph	0	0	0	0	0	0	0	0	0	0	0
WHL22.675296	SPU_020920	Sp-Actinin	1	1	1	0	0	0	0	0	1	0	1
WHL22.305073	SPU_019259	Sp-ActinL7	1	0	1	0	1	0	0	0	0	0	1
WHL22.162939	SPU_023134	Sp-Ada_1	1	0	0	1	0	0	0	0	0	0	1
WHL22.539303	SPU_000680	Sp-Adam/Ts6/10L1	0	0	1	0	0	1	0	0	0	0	1
WHL22.539164	SPU_000680	Sp-Adam/Ts6/10L1	0	0	0	0	0	0	0	0	0	0	0
WHL22.100480	SPU_014521	Sp-Adam17L2	1	1	1	0	0	0	0	0	1	0	1
WHL22.364580	SPU_000983	Sp-Adamtsl1	1	0	1	0	1	0	0	0	0	0	1
WHL22.538385	SPU_004005	Sp-Adap1L	0	0	1	0	0	1	0	0	0	0	1
WHL22.384467	SPU_001874	Sp-Advph	1	0	0	1	0	0	0	0	0	0	1
WHL22.218450	SPU_017586	Sp-AgrnL	1	1	0	0	0	0	1	0	0	0	1
WHL22.218459	SPU_017586	Sp-AgrnL	0	0	0	0	0	0	0	0	0	0	0
WHL22.621660	SPU_009875	Sp-AgrnL_1	1	0	0	1	0	0	0	0	0	0	1
WHL22.180881	SPU_002273	Sp-Aji_1	1	0	0	1	0	0	0	0	0	0	1
WHL22.377347	SPU_006549	Sp-Akt3	1	1	1	0	0	0	0	0	1	0	1
WHL22.99793	SPU_001700	Sp-Aldh1	1	1	1	0	0	0	0	0	1	0	1
WHL22.98025	SPU_011293	Sp-Alpl	1	0	1	0	1	0	0	0	0	0	1
WHL22.731056	SPU_022817	Sp-Alx1_1	1	1	1	0	0	0	0	0	1	0	1
WHL22.731149	SPU_022816	Sp-Alx4	1	1	1	0	0	0	0	0	1	0	1
WHL22.361430	SPU_000908	Sp-Ank2h	1	0	1	0	1	0	0	0	0	0	1
WHL22.359050	SPU_000908	Sp-Ank2h	1	1	1	0	0	0	0	0	1	0	1
WHL22.359017	SPU_000908	Sp-Ank2h	0	0	0	0	0	0	0	0	0	0	0
WHL22.751898	SPU_024171	Sp-Ankfy1-2	1	1	1	0	0	0	0	0	1	0	1
WHL22.751895	SPU_024171	Sp-Ankfy1-2	0	0	0	0	0	0	0	0	0	0	0
WHL22.119959	SPU_023693	Sp-Anpep_1	1	1	1	0	0	0	0	0	1	0	1
WHL22.458183	SPU_000991	Sp-AnthrtrL	1	1	1	0	0	0	0	0	1	0	1
WHL22.529826	SPU_021630	Sp-Antof	1	1	0	0	0	0	1	0	0	0	1
WHL22.186269	SPU_024188	Sp-Anxa7_1	1	0	0	1	0	0	0	0	0	0	1
WHL22.186396	SPU_011106	Sp-Anxn	1	1	0	0	0	0	1	0	0	0	1
WHL22.519873	SPU_003281	Sp-Apaf1L	0	0	0	0	0	0	0	0	0	0	0
WHL22.64053	SPU_000619	Sp-ApdpL	0	0	1	0	0	1	0	0	0	0	1
WHL22.613877	SPU_018768	Sp-ApdpL_1	1	1	1	0	0	0	0	0	1	0	1
WHL22.447666	SPU_004885	Sp-Apod	1	1	0	0	0	0	1	0	0	0	1
WHL22.486489	SPU_004511	Sp-Aqp9	0	1	0	0	0	0	0	0	0	1	1
WHL22.91473	SPU_000552	Sp-Arf1	1	1	1	0	0	0	0	0	1	0	1
WHL22.1417	SPU_026944	Sp-Arf1l1	1	1	1	0	0	0	0	0	1	0	1
WHL22.91481	SPU_003162	Sp-Arf1l2	1	0	0	1	0	0	0	0	0	0	1
WHL22.580898	SPU_003496	Sp-Arf4/5	0	0	0	0	0	0	0	0	0	0	0
WHL22.153830	SPU_018195	Sp-Arfl5	0	0	0	0	0	0	0	0	0	0	0
WHL22.208053	SPU_018981	Sp-Arl11l2	1	0	1	0	1	0	0	0	0	0	1
WHL22.606655	SPU_021739	Sp-Arp	1	1	0	0	0	0	1	0	0	0	1
WHL22.135434	SPU_001366	Sp-Arp1/Centph	1	1	1	0	0	0	0	0	1	0	1
WHL22.479562	SPU_018369	Sp-Arp2/3cs3	1	1	0	0	0	0	1	0	0	0	1
WHL22.228191	SPU_012228	Sp-Arp2/3cs4	1	0	1	0	1	0	0	0	0	0	1
WHL22.84136	SPU_010631	Sp-Arp3ph	1	1	1	0	0	0	0	0	1	0	1
WHL22.215389	SPU_013100	Sp-Ars	1	0	0	1	0	0	0	0	0	0	1
WHL22.642085	SPU_003612	Sp-Astacin1	0	0	0	0	0	0	0	0	0	0	0
WHL22.325886	SPU_025815	Sp-Atp1a3	1	1	1	0	0	0	0	0	1	0	1
WHL22.421670	SPU_017605	Sp-Atp5a1	1	1	1	0	0	0	0	0	1	0	1
WHL22.716842	SPU_005296	Sp-Atp5b	1	1	1	0	0	0	0	0	1	0	1
WHL22.336404	SPU_012695	Sp-Atp6ap1	0	0	1	0	0	1	0	0	0	0	1
WHL22.469955	SPU_006111	Sp-Atp8a1	1	1	1	0	0	0	0	0	1	0	1
WHL22.485267	SPU_028221	Sp-Atub4	1	0	0	1	0	0	0	0	0	0	1
WHL22.10220	SPU_010644	Sp-B3galt1_9	1	0	1	0	1	0	0	0	0	0	1
WHL22.761734	SPU_020773	Sp-B3galt5_4	1	1	1	0	0	0	0	0	1	0	1
WHL22.10197	SPU_010645	Sp-B3gt1	0	0	0	0	0	0	0	0	0	0	0
WHL22.313870	SPU_008080	Sp-B4galt6	0	0	0	0	0	0	0	0	0	0	0
WHL22.385964	SPU_007019	Sp-B4galt6_8	0	0	0	0	0	0	0	0	0	0	0
WHL22.425572	SPU_016009	Sp-BetaLi	1	0	1	0	1	0	0	0	0	0	1
WHL22.196334	SPU_004038	Sp-BetaLi_1	1	0	0	1	0	0	0	0	0	0	1
WHL22.5073	SPU_027235	Sp-Blimp1	1	1	1	0	0	0	0	0	1	0	1
WHL22.207542	SPU_022450	Sp-Blnk	1	0	0	1	0	0	0	0	0	0	1
WHL22.117282	SPU_012786	Sp-Bmp5/6/7/8	1	1	1	0	0	0	0	0	1	0	1
WHL22.128681	SPU_007720	Sp-Bstrnph	1	1	1	0	0	0	0	0	1	0	1
WHL22.289562	SPU_002788	Sp-Btub1	0	0	1	0	0	1	0	0	0	0	1
WHL22.586081	SPU_000061	Sp-Btub2	1	1	1	0	0	0	0	0	1	0	1
WHL22.728834	SPU_007882	Sp-C-lectin	1	0	1	0	1	0	0	0	0	0	1
WHL22.411805	SPU_027906	Sp-C-lectin/PMC1	1	0	0	1	0	0	0	0	0	0	1
WHL22.58773	SPU_026146	Sp-C1orf177L	1	1	1	0	0	0	0	0	1	0	1
WHL22.58791	SPU_026146	Sp-C1orf177L	1	1	1	0	0	0	0	0	1	0	1
WHL22.511927	SPU_012356	Sp-C1orf58	1	1	1	0	0	0	0	0	1	0	1
WHL22.373158	SPU_024653	Sp-C1qL_4	0	0	0	0	0	0	0	0	0	0	0
WHL22.403079	SPU_010032	Sp-C6st_1	1	1	0	0	0	0	1	0	0	0	1
WHL22.403067	SPU_010032	Sp-C6st_1	0	0	1	0	0	1	0	0	0	0	1
WHL22.642603	SPU_004135	Sp-Cah10L	1	0	0	1	0	0	0	0	0	0	1
WHL22.337636	SPU_001489	Sp-CalcneurL_2	1	1	1	0	0	0	0	0	1	0	1
WHL22.521535	SPU_005032	Sp-Calm	1	0	1	0	1	0	0	0	0	0	1
WHL22.4013	SPU_021511	Sp-Calm2	1	0	0	1	0	0	0	0	0	0	1
WHL22.4059	SPU_021511	Sp-Calm2	0	0	1	0	0	1	0	0	0	0	1
WHL22.32815	SPU_015595	Sp-Calpn	1	1	1	0	0	0	0	0	1	0	1
WHL22.595519	SPU_025772	Sp-Calseq	1	0	0	1	0	0	0	0	0	0	1
WHL22.595512	SPU_025772	Sp-Calseq	0	0	0	0	0	0	0	0	0	0	0
WHL22.595516	SPU_025772	Sp-Calseq	1	1	1	0	0	0	0	0	1	0	1
WHL22.469657	SPU_005228	Sp-CalsynteninL1	1	1	1	0	0	0	0	0	1	0	1
WHL22.469654	SPU_005228	Sp-CalsynteninL1	0	1	1	0	0	0	0	1	0	0	1
WHL22.145411	SPU_025722	Sp-Cara12LB	0	0	1	0	0	1	0	0	0	0	1
WHL22.446073	SPU_012518	Sp-Cara7LA	1	1	1	0	0	0	0	0	1	0	1
WHL22.182576	SPU_004434	Sp-Card11	0	0	0	0	0	0	0	0	0	0	0
WHL22.38552	SPU_022570	Sp-Casc1	1	1	1	0	0	0	0	0	1	0	1
WHL22.523894	SPU_028366	Sp-Cask_1	0	1	1	0	0	0	0	1	0	0	1
WHL22.224938	SPU_007341	Sp-Caspr/C-term	0	0	1	0	0	1	0	0	0	0	1
WHL22.394448	SPU_018348	Sp-CasprL	0	0	0	0	0	0	0	0	0	0	0
WHL22.618754	SPU_000281	Sp-Cat	1	1	1	0	0	0	0	0	1	0	1
WHL22.741597	SPU_026094	Sp-CathepsinL	0	0	1	0	0	1	0	0	0	0	1
WHL22.741606	SPU_026094	Sp-CathepsinL	1	0	0	1	0	0	0	0	0	0	1
WHL22.741594	SPU_026094	Sp-CathepsinL	1	0	0	1	0	0	0	0	0	0	1
WHL22.363067	SPU_007682	Sp-CbpdEL	1	1	1	0	0	0	0	0	1	0	1
WHL22.625616	SPU_001888	Sp-Ccp_1	1	0	1	0	1	0	0	0	0	0	1
WHL22.73425	SPU_015163	Sp-Ccp/Hyr/Lnb/7Tm/Gpcr	1	0	1	0	1	0	0	0	0	0	1
WHL22.675148	SPU_024564	Sp-Cd109L_2	0	1	1	0	0	0	0	1	0	0	1
WHL22.675136	SPU_024564	Sp-Cd109L_2	0	0	1	0	0	1	0	0	0	0	1
WHL22.307027	SPU_019494	Sp-Cdc42	1	1	1	0	0	0	0	0	1	0	1
WHL22.255599	SPU_001657	Sp-Cebpa	1	0	0	1	0	0	0	0	0	0	1
WHL22.507980	SPU_015321	Sp-Celsr1	0	0	1	0	0	1	0	0	0	0	1
WHL22.512011	SPU_015321	Sp-Celsr1	1	0	0	1	0	0	0	0	0	0	1
WHL22.446494	SPU_002588	Sp-Cenpj	0	1	1	0	0	0	0	1	0	0	1
WHL22.497183	SPU_006172	Sp-Cfln	0	0	0	0	0	0	0	0	0	0	0
WHL22.615076	SPU_022997	Sp-Ch25h	1	0	0	1	0	0	0	0	0	0	1
WHL22.12207	SPU_022778	Sp-Chmp4b	1	1	1	0	0	0	0	0	1	0	1
WHL22.438629	SPU_015323	Sp-Ckb	0	0	0	0	0	0	0	0	0	0	0
WHL22.16108	SPU_005856	Sp-Ckip1	0	0	0	0	0	0	0	0	0	0	0
WHL22.608085	SPU_004850	Sp-Clca_1	0	0	1	0	0	1	0	0	0	0	1
WHL22.608490	SPU_004850	Sp-Clca_1	0	0	1	0	0	1	0	0	0	0	1
WHL22.59523	SPU_011332	Sp-Clca1_3	1	1	1	0	0	0	0	0	1	0	1
WHL22.430737	SPU_000164	Sp-Clect	0	0	0	0	0	0	0	0	0	0	0
WHL22.38332	SPU_005989	Sp-Clect_13	0	0	0	0	0	0	0	0	0	0	0
WHL22.39473	SPU_005991	Sp-Clect_14	0	0	0	0	0	0	0	0	0	0	0
WHL22.411845	SPU_011163	Sp-Clect_25	0	0	0	0	0	0	0	0	0	0	0
WHL22.439061	SPU_013825	Sp-Clect_76	1	0	1	0	1	0	0	0	0	0	1
WHL22.9141	SPU_000346	Sp-Clect/Fn3_17	1	1	0	0	0	0	1	0	0	0	1
WHL22.9144	SPU_000346	Sp-Clect/Fn3_17	1	1	0	0	0	0	1	0	0	0	1
WHL22.160761	SPU_001312	Sp-ClvhH2b	1	0	0	1	0	0	0	0	0	0	1
WHL22.103924	SPU_022072	Sp-ClvhH4	0	0	1	0	0	1	0	0	0	0	1
WHL22.12952	SPU_012898	Sp-Cnnm2	1	1	1	0	0	0	0	0	1	0	1
WHL22.480843	SPU_020268	Sp-Cnp	1	1	1	0	0	0	0	0	1	0	1
WHL22.557142	SPU_016288	Sp-Cnpy4	1	1	1	0	0	0	0	0	1	0	1
WHL22.77073	SPU_015708	Sp-Col4a2	1	0	0	1	0	0	0	0	0	0	1
WHL22.589063	SPU_000958	Sp-Col4a2f	1	1	0	0	0	0	1	0	0	0	1
WHL22.541376	SPU_005167	Sp-Col805b_2	1	1	1	0	0	0	0	0	1	0	1
WHL22.541315	SPU_005167	Sp-Col805b_2	1	1	0	0	0	0	1	0	0	0	1
WHL22.243136	SPU_020139	Sp-Cola2L_2	1	0	1	0	1	0	0	0	0	0	1
WHL22.559736	SPU_006067	Sp-Colf_1	1	1	1	0	0	0	0	0	1	0	1
WHL22.453069	SPU_017872	Sp-Colf_13	1	0	0	1	0	0	0	0	0	0	1
WHL22.453075	SPU_017872	Sp-Colf_13	0	1	0	0	0	0	0	0	0	1	1
WHL22.88417	SPU_000229	Sp-CopineC	1	1	1	0	0	0	0	0	1	0	1
WHL22.196039	SPU_020636	Sp-CopineD	1	0	1	0	1	0	0	0	0	0	1
WHL22.217147	SPU_008019	Sp-CopineL	0	0	0	0	0	0	0	0	0	0	0
WHL22.541277	SPU_025362	Sp-Coro2b	1	1	1	0	0	0	0	0	1	0	1
WHL22.715503	SPU_027885	Sp-Cp	1	0	0	1	0	0	0	0	0	0	1
WHL22.512952	SPU_007221	Sp-Cp_1	1	1	1	0	0	0	0	0	1	0	1
WHL22.512949	SPU_007221	Sp-Cp_1	1	0	0	1	0	0	0	0	0	0	1
WHL22.769018	SPU_021991	Sp-Cpa2L_4	0	0	0	0	0	0	0	0	0	0	0
WHL22.618406	SPU_016807	Sp-CrumbsL1	1	0	1	0	1	0	0	0	0	0	1
WHL22.184359	SPU_009481	Sp-CskaI	1	1	1	0	0	0	0	0	1	0	1
WHL22.589082	SPU_009155	Sp-Ctnnb	1	1	1	0	0	0	0	0	1	0	1
WHL22.170162	SPU_014914	Sp-Cts10	1	1	0	0	0	0	1	0	0	0	1
WHL22.415689	SPU_009601	Sp-Cts4	0	0	0	0	0	0	0	0	0	0	0
WHL22.415683	SPU_009601	Sp-Cts4	1	1	1	0	0	0	0	0	1	0	1
WHL22.323131	SPU_013893	Sp-Cts5	1	1	1	0	0	0	0	0	1	0	1
WHL22.316785	SPU_004412	Sp-Cub/Egf	1	1	1	0	0	0	0	0	1	0	1
WHL22.210092	SPU_022366	Sp-CubnL_6	1	1	1	0	0	0	0	0	1	0	1
WHL22.733408	SPU_007484	Sp-Cycpln	0	1	0	0	0	0	0	0	0	1	1
WHL22.217788	SPU_018991	Sp-Cyld	0	0	1	0	0	1	0	0	0	0	1
WHL22.512518	SPU_011766	Sp-Cyld_1	0	1	1	0	0	0	0	1	0	0	1
WHL22.167044	SPU_008505	Sp-Cys_rich_fgfr	1	1	1	0	0	0	0	0	1	0	1
WHL22.65627	SPU_009922	Sp-Cys_rich_fgfr_1	0	0	0	0	0	0	0	0	0	0	0
WHL22.503080	SPU_019782	Sp-Cys_rich_fgfr_3	0	0	0	0	0	0	0	0	0	0	0
WHL22.503086	SPU_019782	Sp-Cys_rich_fgfr_3	0	0	0	0	0	0	0	0	0	0	0
WHL22.60281	SPU_005390	Sp-Dcst2-3	1	1	1	0	0	0	0	0	1	0	1
WHL22.423696	SPU_016128	Sp-Delta	1	0	1	0	1	0	0	0	0	0	1
WHL22.326136	SPU_020592	Sp-Dgkd	1	1	1	0	0	0	0	0	1	0	1
WHL22.342226	SPU_003345	Sp-Dkk1	1	0	0	1	0	0	0	0	0	0	1
WHL22.145138	SPU_027921	Sp-Dmc1	0	0	0	0	0	0	0	0	0	0	0
WHL22.145132	SPU_027921	Sp-Dmc1	1	0	1	0	1	0	0	0	0	0	1
WHL22.608229	SPU_002148	Sp-Dnajb1	1	1	1	0	0	0	0	0	1	0	1
WHL22.384643	SPU_016117	Sp-Dnajc13-2	1	0	1	0	1	0	0	0	0	0	1
WHL22.553753	SPU_022588	Sp-Dnase1_2	1	0	0	1	0	0	0	0	0	0	1
WHL22.224649	SPU_007930	Sp-Dnaseg	1	1	1	0	0	0	0	0	1	0	1
WHL22.198173	SPU_000513	Sp-Do1(Udx1)	1	1	1	0	0	0	0	0	1	0	1
WHL22.27430	SPU_023330	Sp-Dpd1L_1	1	0	0	1	0	0	0	0	0	0	1
WHL22.544154	SPU_017106	Sp-Dr	0	1	1	0	0	0	0	1	0	0	1
WHL22.544150	SPU_005718	Sp-Dri_2	0	0	0	0	0	0	0	0	0	0	0
WHL22.472539	SPU_006513	Sp-Dusp10	1	1	1	0	0	0	0	0	1	0	1
WHL22.417009	SPU_011684	Sp-Dynlc2-4d	0	0	0	0	0	0	0	0	0	0	0
WHL22.403867	SPU_026072	Sp-EceL	1	0	1	0	1	0	0	0	0	0	1
WHL22.49319	SPU_026843	Sp-Echn43	1	0	0	1	0	0	0	0	0	0	1
WHL22.139213	SPU_000595	Sp-Ef1a	1	1	1	0	0	0	0	0	1	0	1
WHL22.621332	SPU_009949	Sp-Ef1a_1	1	0	0	1	0	0	0	0	0	0	1
WHL22.620680	SPU_009949	Sp-Ef1a_1	0	1	1	0	0	0	0	1	0	0	1
WHL22.488333	SPU_010829	Sp-Ef2	1	1	1	0	0	0	0	0	1	0	1
WHL22.83236	SPU_006930	Sp-Egfia_1	0	1	0	0	0	0	0	0	0	1	1
WHL22.562614	SPU_022963	Sp-EhH4_64	0	0	1	0	0	1	0	0	0	0	1
WHL22.164536	SPU_023075	Sp-EhH4_65	0	1	1	0	0	0	0	1	0	0	1
WHL22.732639	SPU_026863	Sp-Eif3c	1	1	1	0	0	0	0	0	1	0	1
WHL22.732633	SPU_026863	Sp-Eif3c	1	0	1	0	1	0	0	0	0	0	1
WHL22.159717	SPU_023083	Sp-Eif4A	0	0	0	0	0	0	0	0	0	0	0
WHL22.159708	SPU_023083	Sp-Eif4A	0	0	0	0	0	0	0	0	0	0	0
WHL22.109107	SPU_002324	Sp-ElavL	1	1	0	0	0	0	1	0	0	0	1
WHL22.347074	SPU_016836	Sp-EMI/Egf	1	1	1	0	0	0	0	0	1	0	1
WHL22.347071	SPU_016836	Sp-EMI/Egf	0	0	0	0	0	0	0	0	0	0	0
WHL22.437753	SPU_013819	Sp-Eno1	1	1	1	0	0	0	0	0	1	0	1
WHL22.25917	SPU_011978	Sp-Enpep	1	1	1	0	0	0	0	0	1	0	1
WHL22.25901	SPU_016020	Sp-Enpep_2	1	0	1	0	1	0	0	0	0	0	1
WHL22.110632	SPU_027145	Sp-Eph	1	1	1	0	0	0	0	0	1	0	1
WHL22.736379	SPU_020738	Sp-Eprpr	0	0	0	0	0	0	0	0	0	0	0
WHL22.552472	SPU_018483	Sp-Erg	1	0	1	0	1	0	0	0	0	0	1
WHL22.238821	SPU_002874	Sp-Ets1/2	1	1	1	0	0	0	0	0	1	0	1
WHL22.227650	SPU_018797	Sp-Evi1	1	1	1	0	0	0	0	0	1	0	1
WHL22.553365	SPU_002640	Sp-Evi5	1	0	0	1	0	0	0	0	0	0	1
WHL22.553368	SPU_002640	Sp-Evi5	1	1	0	0	0	0	1	0	0	0	1
WHL22.694669	SPU_001084	Sp-Exoc4_1	1	0	1	0	1	0	0	0	0	0	1
WHL22.237517	SPU_001929	Sp-Exostl	1	0	1	0	1	0	0	0	0	0	1
WHL22.677169	SPU_026201	Sp-Fam109a	1	1	1	0	0	0	0	0	1	0	1
WHL22.706014	SPU_000630	Sp-Fam20c	1	1	0	0	0	0	1	0	0	0	1
WHL22.654444	SPU_013763	Sp-Fam20c_1	1	1	1	0	0	0	0	0	1	0	1
WHL22.535265	SPU_005029	Sp-Fam21a	1	1	1	0	0	0	0	0	1	0	1
WHL22.221501	SPU_011074	Sp-Fam55c	1	0	1	0	1	0	0	0	0	0	1
WHL22.675616	SPU_007958	Sp-Fam55cL	1	0	0	1	0	0	0	0	0	0	1
WHL22.675613	SPU_007958	Sp-Fam55cL	0	0	0	0	0	0	0	0	0	0	0
WHL22.43303	SPU_004879	Sp-Fam55cL_2	1	0	0	1	0	0	0	0	0	0	1
WHL22.43309	SPU_004879	Sp-Fam55cL_2	0	1	0	0	0	0	0	0	0	1	1
WHL22.420486	SPU_008101	Sp-Fam78a	1	0	1	0	1	0	0	0	0	0	1
WHL22.296670	SPU_004532	Sp-Fat1L	0	0	0	0	0	0	0	0	0	0	0
WHL22.296578	SPU_004532	Sp-Fat1L	0	0	0	0	0	0	0	0	0	0	0
WHL22.314470	SPU_028567	Sp-Fbn2	0	1	0	0	0	0	0	0	0	1	1
WHL22.314476	SPU_028567	Sp-Fbn2	0	0	1	0	0	1	0	0	0	0	1
WHL22.324858	SPU_008613	Sp-Fbn2L_1	1	0	1	0	1	0	0	0	0	0	1
WHL22.145770	SPU_014065	Sp-Fbn3_2	1	0	1	0	1	0	0	0	0	0	1
WHL22.524075	SPU_020902	Sp-Fbn3L	1	0	1	0	1	0	0	0	0	0	1
WHL22.300640	SPU_025859	Sp-Fbxl16	1	1	1	0	0	0	0	0	1	0	1
WHL22.453081	SPU_013557	Sp-Fcolf	1	0	1	0	1	0	0	0	0	0	1
WHL22.453084	SPU_013557	Sp-Fcolf	0	0	1	0	0	1	0	0	0	0	1
WHL22.541149	SPU_026008	Sp-FcolI/II/IIIf	1	1	1	0	0	0	0	0	1	0	1
WHL22.552587	SPU_015642	Sp-Fgd4	1	0	0	1	0	0	0	0	0	0	1
WHL22.343932	SPU_006242	Sp-Fgf9/16/20	1	0	0	1	0	0	0	0	0	0	1
WHL22.644492	SPU_018964	Sp-Fk506bp2	1	0	1	0	1	0	0	0	0	0	1
WHL22.739140	SPU_004060	Sp-Fkbp15-2	1	1	1	0	0	0	0	0	1	0	1
WHL22.135677	SPU_019691	Sp-Flot1	1	1	1	0	0	0	0	0	1	0	1
WHL22.505296	SPU_005061	Sp-Flot2h	1	1	1	0	0	0	0	0	1	0	1
WHL22.586912	SPU_000736	Sp-Fn3_11	1	0	0	1	0	0	0	0	0	0	1
WHL22.586928	SPU_000736	Sp-Fn3_11	1	0	0	1	0	0	0	0	0	0	1
WHL22.516341	SPU_011180	Sp-Fn3/Egff_1	1	0	0	1	0	0	0	0	0	0	1
WHL22.620824	SPU_005508	Sp-Fn3/Ig_2	0	0	0	0	0	0	0	0	0	0	0
WHL22.620811	SPU_005508	Sp-Fn3/Ig_2	0	0	0	0	0	0	0	0	0	0	0
WHL22.147868	SPU_004746	Sp-Fn3/Igf_29	1	0	0	1	0	0	0	0	0	0	1
WHL22.709042	SPU_019478	Sp-Fn3f_66	0	0	1	0	0	1	0	0	0	0	1
WHL22.323968	SPU_020676	Sp-Fn3f_67	1	0	1	0	1	0	0	0	0	0	1
WHL22.53011	SPU_004758	Sp-Fn3f_9	1	0	0	1	0	0	0	0	0	0	1
WHL22.538480	SPU_021173	Sp-Fos	0	0	0	0	0	0	0	0	0	0	0
WHL22.743430	SPU_004551	Sp-FoxB	1	1	1	0	0	0	0	0	1	0	1
WHL22.490768	SPU_025010	Sp-FoxK	1	1	1	0	0	0	0	0	1	0	1
WHL22.607384	SPU_015243	Sp-FoxN2/3	1	1	1	0	0	0	0	0	1	0	1
WHL22.241099	SPU_009178	Sp-FoxO	0	0	1	0	0	1	0	0	0	0	1
WHL22.538597	SPU_021172	Sp-Fra2	1	0	1	0	1	0	0	0	0	0	1
WHL22.435331	SPU_005999	Sp-Fras1	1	1	1	0	0	0	0	0	1	0	1
WHL22.435379	SPU_005999	Sp-Fras1	0	1	1	0	0	0	0	1	0	0	1
WHL22.427938	SPU_022598	Sp-FReD	1	1	1	0	0	0	0	0	1	0	1
WHL22.141951	SPU_023016	Sp-Frem1L	0	0	1	0	0	1	0	0	0	0	1
WHL22.142086	SPU_001796	Sp-Frem2	1	0	1	0	1	0	0	0	0	0	1
WHL22.143760	SPU_001796	Sp-Frem2	0	1	1	0	0	0	0	1	0	0	1
WHL22.293690	SPU_004876	Sp-Fth1	0	0	1	0	0	1	0	0	0	0	1
WHL22.480580	SPU_028030	Sp-Furin_1	1	1	0	0	0	0	1	0	0	0	1
WHL22.480593	SPU_028030	Sp-Furin_1	0	0	0	0	0	0	0	0	0	0	0
WHL22.504363	SPU_010840	Sp-G-cadL1	1	1	1	0	0	0	0	0	1	0	1
WHL22.52231	SPU_007767	Sp-Gabrb3L	1	0	1	0	1	0	0	0	0	0	1
WHL22.415416	SPU_011039	Sp-Gage1	0	1	1	0	0	0	0	1	0	0	1
WHL22.354171	SPU_014208	Sp-GagpolL_7	0	0	0	0	0	0	0	0	0	0	0
WHL22.377473	SPU_006306	Sp-Gal/lec3	1	1	0	0	0	0	1	0	0	0	1
WHL22.664749	SPU_015125	Sp-Gal3st1_6	1	1	1	0	0	0	0	0	1	0	1
WHL22.699124	SPU_017159	Sp-Galnact2	1	1	1	0	0	0	0	0	1	0	1
WHL22.660411	SPU_027015	Sp-GataC	1	1	1	0	0	0	0	0	1	0	1
WHL22.54333	SPU_006462	Sp-Gcm	0	1	1	0	0	0	0	1	0	0	1
WHL22.624715	SPU_005370	Sp-Gcn1l1	1	1	1	0	0	0	0	0	1	0	1
WHL22.70561	SPU_004870	Sp-Gcnt1	0	0	0	0	0	0	0	0	0	0	0
WHL22.325809	SPU_006909	Sp-Gcsa	0	0	1	0	0	1	0	0	0	0	1
WHL22.384598	SPU_000296	Sp-Gelslnph	1	1	0	0	0	0	1	0	0	0	1
WHL22.547328	SPU_014715	Sp-Gelsolinh2	1	1	1	0	0	0	0	0	1	0	1
WHL22.762062	SPU_013414	Sp-Gi	1	1	1	0	0	0	0	0	1	0	1
WHL22.42744	SPU_023855	Sp-Glt8d1	1	1	1	0	0	0	0	0	1	0	1
WHL22.337831	SPU_003977	Sp-Glud1_2	1	1	1	0	0	0	0	0	1	0	1
WHL22.453047	SPU_022672	Sp-GnsL	1	0	1	0	1	0	0	0	0	0	1
WHL22.453181	SPU_022672	Sp-GnsL	0	0	0	0	0	0	0	0	0	0	0
WHL22.731493	SPU_007553	Sp-Go	0	1	1	0	0	0	0	1	0	0	1
WHL22.310975	SPU_003084	Sp-Gpc1246_1	0	0	1	0	0	1	0	0	0	0	1
WHL22.735798	SPU_007485	Sp-Gs	1	1	1	0	0	0	0	0	1	0	1
WHL22.585269	SPU_013436	Sp-Gsx	0	0	1	0	0	1	0	0	0	0	1
WHL22.250134	SPU_028135	Sp-H1-0	1	1	1	0	0	0	0	0	1	0	1
WHL22.338109	SPU_016739	Sp-Hdlbp	1	1	1	0	0	0	0	0	1	0	1
WHL22.314874	SPU_007209	Sp-Heatr7a	1	1	1	0	0	0	0	0	1	0	1
WHL22.400664	SPU_024626	Sp-Heatr7a_2	1	1	1	0	0	0	0	0	1	0	1
WHL22.400658	SPU_024626	Sp-Heatr7a_2	1	0	0	1	0	0	0	0	0	0	1
WHL22.763980	SPU_011693	Sp-Hemic1	0	0	1	0	0	1	0	0	0	0	1
WHL22.763956	SPU_001282	Sp-HemiL	1	1	1	0	0	0	0	0	1	0	1
WHL22.235339	SPU_021608	Sp-HesC	1	1	1	0	0	0	0	0	1	0	1
WHL22.442624	SPU_024890	Sp-HH2az	1	0	0	1	0	0	0	0	0	0	1
WHL22.96633	SPU_027169	Sp-Hmcn1L_4	1	0	0	1	0	0	0	0	0	0	1
WHL22.535096	SPU_015819	Sp-Homer2	1	1	1	0	0	0	0	0	1	0	1
WHL22.7559	SPU_022236	Sp-Hsp40B	1	0	1	0	1	0	0	0	0	0	1
WHL22.418814	SPU_005808	Sp-Hsp701B	0	0	0	0	0	0	0	0	0	0	0
WHL22.246212	SPU_016500	Sp-Hsp701D	0	0	0	0	0	0	0	0	0	0	0
WHL22.310988	SPU_009164	Sp-Hsp701E	1	1	1	0	0	0	0	0	1	0	1
WHL22.760225	SPU_008560	Sp-Hsp702A	1	1	1	0	0	0	0	0	1	0	1
WHL22.115549	SPU_009476	Sp-Hsp70L_2	1	0	0	1	0	0	0	0	0	0	1
WHL22.115545	SPU_009476	Sp-Hsp70L_2	1	0	0	1	0	0	0	0	0	0	1
WHL22.199040	SPU_027527	Sp-Hsp901	1	1	1	0	0	0	0	0	1	0	1
WHL22.276748	SPU_020322	Sp-Hsp902a1	0	0	0	0	0	0	0	0	0	0	0
WHL22.250276	SPU_024082	Sp-Hsp90L	1	1	1	0	0	0	0	0	1	0	1
WHL22.192596	SPU_024103	Sp-HspD1	1	1	1	0	0	0	0	0	1	0	1
WHL22.446356	SPU_023212	Sp-Hypp_1077	1	1	1	0	0	0	0	0	1	0	1
WHL22.544732	SPU_023382	Sp-Hypp_1083	1	0	0	1	0	0	0	0	0	0	1
WHL22.36324	SPU_023910	Sp-Hypp_1098	0	0	0	0	0	0	0	0	0	0	0
WHL22.702585	SPU_024022	Sp-Hypp_1101	1	0	1	0	1	0	0	0	0	0	1
WHL22.620036	SPU_024437	Sp-Hypp_1115	1	0	0	1	0	0	0	0	0	0	1
WHL22.619667	SPU_024437	Sp-Hypp_1115	0	0	0	0	0	0	0	0	0	0	0
WHL22.619661	SPU_024437	Sp-Hypp_1115	1	0	0	1	0	0	0	0	0	0	1
WHL22.620039	SPU_024437	Sp-Hypp_1115	1	0	0	1	0	0	0	0	0	0	1
WHL22.520986	SPU_014308	Sp-Hypp_112	1	0	0	1	0	0	0	0	0	0	1
WHL22.147005	SPU_025499	Sp-Hypp_1150	1	1	1	0	0	0	0	0	1	0	1
WHL22.673268	SPU_015906	Sp-Hypp_120	0	0	0	0	0	0	0	0	0	0	0
WHL22.557343	SPU_016285	Sp-Hypp_126	1	1	1	0	0	0	0	0	1	0	1
WHL22.609031	SPU_017588	Sp-Hypp_136	0	0	0	0	0	0	0	0	0	0	0
WHL22.609043	SPU_017588	Sp-Hypp_136	1	1	0	0	0	0	1	0	0	0	1
WHL22.215148	SPU_002188	Sp-Hypp_1377	0	0	1	0	0	1	0	0	0	0	1
WHL22.649801	SPU_004307	Sp-Hypp_1512	0	0	0	0	0	0	0	0	0	0	0
WHL22.35403	SPU_005014	Sp-Hypp_1556	1	1	1	0	0	0	0	0	1	0	1
WHL22.69901	SPU_005664	Sp-Hypp_1594	1	1	1	0	0	0	0	0	1	0	1
WHL22.111821	SPU_007451	Sp-Hypp_1723	1	0	0	1	0	0	0	0	0	0	1
WHL22.220526	SPU_008088	Sp-Hypp_1765	0	0	0	0	0	0	0	0	0	0	0
WHL22.635160	SPU_010169	Sp-Hypp_1901	0	1	1	0	0	0	0	1	0	0	1
WHL22.282755	SPU_011138	Sp-Hypp_1961	0	0	0	0	0	0	0	0	0	0	0
WHL22.471859	SPU_011507	Sp-Hypp_1984	0	1	1	0	0	0	0	1	0	0	1
WHL22.691564	SPU_012486	Sp-Hypp_2035	0	0	0	0	0	0	0	0	0	0	0
WHL22.68324	SPU_023775	Sp-Hypp_206	0	0	0	0	0	0	0	0	0	0	0
WHL22.33549	SPU_013143	Sp-Hypp_2072	0	0	0	0	0	0	0	0	0	0	0
WHL22.437292	SPU_023956	Sp-Hypp_208	1	0	1	0	1	0	0	0	0	0	1
WHL22.605069	SPU_014524	Sp-Hypp_2156	1	0	0	1	0	0	0	0	0	0	1
WHL22.499990	SPU_014848	Sp-Hypp_2173	1	1	1	0	0	0	0	0	1	0	1
WHL22.123763	SPU_015902	Sp-Hypp_2238	1	0	1	0	1	0	0	0	0	0	1
WHL22.20888	SPU_016397	Sp-Hypp_2259	1	0	0	1	0	0	0	0	0	0	1
WHL22.160164	SPU_017151	Sp-Hypp_2306	0	0	0	0	0	0	0	0	0	0	0
WHL22.609046	SPU_017589	Sp-Hypp_2345	0	0	1	0	0	1	0	0	0	0	1
WHL22.609052	SPU_017590	Sp-Hypp_2346	0	0	0	0	0	0	0	0	0	0	0
WHL22.759049	SPU_018389	Sp-Hypp_2383	1	1	1	0	0	0	0	0	1	0	1
WHL22.239326	SPU_018405	Sp-Hypp_2386	0	0	0	0	0	0	0	0	0	0	0
WHL22.2808	SPU_019319	Sp-Hypp_2431	1	1	1	0	0	0	0	0	1	0	1
WHL22.576155	SPU_019377	Sp-Hypp_2436	1	0	0	1	0	0	0	0	0	0	1
WHL22.678108	SPU_019457	Sp-Hypp_2443	1	1	0	0	0	0	1	0	0	0	1
WHL22.533056	SPU_020208	Sp-Hypp_2496	0	0	0	0	0	0	0	0	0	0	0
WHL22.114590	SPU_022543	Sp-Hypp_2615	0	0	1	0	0	1	0	0	0	0	1
WHL22.735269	SPU_022631	Sp-Hypp_2620	0	0	0	0	0	0	0	0	0	0	0
WHL22.296912	SPU_024155	Sp-Hypp_2712	0	0	0	0	0	0	0	0	0	0	0
WHL22.735550	SPU_026140	Sp-Hypp_2821	1	0	0	1	0	0	0	0	0	0	1
WHL22.530175	SPU_026703	Sp-Hypp_2862	1	1	1	0	0	0	0	0	1	0	1
WHL22.250153	SPU_028138	Sp-Hypp_2936	0	0	0	0	0	0	0	0	0	0	0
WHL22.635143	SPU_028450	Sp-Hypp_2956	1	1	0	0	0	0	1	0	0	0	1
WHL22.467252	SPU_000353	Sp-Hypp_299	0	0	0	0	0	0	0	0	0	0	0
WHL22.239379	SPU_018406	Sp-Hypp_2998	1	0	1	0	1	0	0	0	0	0	1
WHL22.7111	SPU_023289	Sp-Hypp_3000	1	1	1	0	0	0	0	0	1	0	1
WHL22.84419	SPU_008952	Sp-Hypp_3004	1	1	1	0	0	0	0	0	1	0	1
WHL22.336207	SPU_022613	Sp-Hypp_3004	0	0	1	0	0	1	0	0	0	0	1
WHL22.336210	SPU_022613	Sp-Hypp_3004	0	0	0	0	0	0	0	0	0	0	0
WHL22.722171	SPU_008958	Sp-Hypp_3005	1	1	0	0	0	0	1	0	0	0	1
WHL22.279611	SPU_012929	Sp-Hypp_3018	0	0	1	0	0	1	0	0	0	0	1
WHL22.60826	SPU_018957	Sp-Hypp_3036	1	1	0	0	0	0	1	0	0	0	1
WHL22.203249	SPU_015408	Sp-Hypp_3054	0	0	0	0	0	0	0	0	0	0	0
WHL22.303777	SPU_003680	Sp-Hypp_3092	1	0	1	0	1	0	0	0	0	0	1
WHL22.722797	SPU_000752	Sp-Hypp_313	1	1	1	0	0	0	0	0	1	0	1
WHL22.86772	SPU_008687	Sp-Hypp_35	1	0	1	0	1	0	0	0	0	0	1
WHL22.196109	SPU_005208	Sp-Hypp_440	1	1	1	0	0	0	0	0	1	0	1
WHL22.501738	SPU_005247	Sp-Hypp_442	1	1	1	0	0	0	0	0	1	0	1
WHL22.476439	SPU_005872	Sp-Hypp_466	1	0	0	1	0	0	0	0	0	0	1
WHL22.476460	SPU_005872	Sp-Hypp_466	0	0	0	0	0	0	0	0	0	0	0
WHL22.476498	SPU_005872	Sp-Hypp_466	1	0	1	0	1	0	0	0	0	0	1
WHL22.96193	SPU_009035	Sp-Hypp_566	0	0	0	0	0	0	0	0	0	0	0
WHL22.524282	SPU_013062	Sp-Hypp_701	1	1	1	0	0	0	0	0	1	0	1
WHL22.620104	SPU_017018	Sp-Hypp_857	1	1	1	0	0	0	0	0	1	0	1
WHL22.620101	SPU_017018	Sp-Hypp_857	0	0	0	0	0	0	0	0	0	0	0
WHL22.34872	SPU_017630	Sp-Hypp_885	0	0	1	0	0	1	0	0	0	0	1
WHL22.35582	SPU_017641	Sp-Hypp_887	1	1	1	0	0	0	0	0	1	0	1
WHL22.389481	SPU_018255	Sp-Hypp_912	1	1	1	0	0	0	0	0	1	0	1
WHL22.678839	SPU_019034	Sp-Hypp_925	0	0	1	0	0	1	0	0	0	0	1
WHL22.501386	SPU_019173	Sp-Hypp_929	1	0	1	0	1	0	0	0	0	0	1
WHL22.22875	SPU_019665	Sp-Hypp_941	0	0	0	0	0	0	0	0	0	0	0
WHL22.22857	SPU_019665	Sp-Hypp_941	1	0	0	1	0	0	0	0	0	0	1
WHL22.22869	SPU_019665	Sp-Hypp_941	0	1	0	0	0	0	0	0	0	1	1
WHL22.573746	SPU_013967	Sp-Ift172_5	0	0	1	0	0	1	0	0	0	0	1
WHL22.139325	SPU_017202	Sp-Ig/Egf/Vwc	0	0	0	0	0	0	0	0	0	0	0
WHL22.139301	SPU_017202	Sp-Ig/Egf/Vwc	1	0	1	0	1	0	0	0	0	0	1
WHL22.593770	SPU_000469	Sp-Igcamr	1	0	0	1	0	0	0	0	0	0	1
WHL22.165444	SPU_000453	Sp-Igf_17	1	1	1	0	0	0	0	0	1	0	1
WHL22.661998	SPU_019695	Sp-Igf2r	0	0	1	0	0	1	0	0	0	0	1
WHL22.661977	SPU_019695	Sp-Igf2r	0	0	1	0	0	1	0	0	0	0	1
WHL22.662001	SPU_019695	Sp-Igf2r	0	0	1	0	0	1	0	0	0	0	1
WHL22.628298	SPU_028902	Sp-IgfbpL7	1	0	1	0	1	0	0	0	0	0	1
WHL22.222145	SPU_024083	Sp-Iqgap1_2	1	1	0	0	0	0	1	0	0	0	1
WHL22.551965	SPU_003044	Sp-Iqsec1	0	0	1	0	0	1	0	0	0	0	1
WHL22.580778	SPU_017187	Sp-Jip3	1	1	1	0	0	0	0	0	1	0	1
WHL22.580754	SPU_019022	Sp-Jip3_1	0	0	0	0	0	0	0	0	0	0	0
WHL22.580730	SPU_001396	Sp-Jip3_2	0	0	0	0	0	0	0	0	0	0	0
WHL22.318085	SPU_003102	Sp-Jun	1	0	1	0	1	0	0	0	0	0	1
WHL22.219139	SPU_010567	Sp-Kcnk18	1	0	0	1	0	0	0	0	0	0	1
WHL22.219142	SPU_010567	Sp-Kcnk18	0	0	0	0	0	0	0	0	0	0	0
WHL22.391565	SPU_011345	Sp-Kctd12b	1	1	1	0	0	0	0	0	1	0	1
WHL22.707561	SPU_025915	Sp-Kiaa0174L	1	1	1	0	0	0	0	0	1	0	1
WHL22.766136	SPU_025423	Sp-Kiaa0196	0	0	0	0	0	0	0	0	0	0	0
WHL22.33947	SPU_020116	Sp-Kiaa1033	0	1	0	0	0	0	0	0	0	1	1
WHL22.759814	SPU_006145	Sp-Kiaa1324L	1	1	1	0	0	0	0	0	1	0	1
WHL22.218403	SPU_016120	Sp-Kif21	0	1	1	0	0	0	0	1	0	0	1
WHL22.305565	SPU_016664	Sp-Kif21a	1	1	1	0	0	0	0	0	1	0	1
WHL22.305559	SPU_002954	Sp-Kif21A	0	1	1	0	0	0	0	1	0	0	1
WHL22.200087	SPU_006812	Sp-Kirrel2L	0	1	1	0	0	0	0	1	0	0	1
WHL22.555381	SPU_027046	Sp-Kirrel2L_4	0	0	0	0	0	0	0	0	0	0	0
WHL22.555393	SPU_027046	Sp-Kirrel2L_4	0	1	0	0	0	0	0	0	0	1	1
WHL22.699052	SPU_024995	Sp-KirrelL	0	1	1	0	0	0	0	1	0	0	1
WHL22.224582	SPU_011304	Sp-Klhl29	0	0	1	0	0	1	0	0	0	0	1
WHL22.224553	SPU_011304	Sp-Klhl29	1	0	1	0	1	0	0	0	0	0	1
WHL22.691597	SPU_006029	Sp-KnkL	0	1	1	0	0	0	0	1	0	0	1
WHL22.233632	SPU_021428	Sp-L1	0	0	0	0	0	0	0	0	0	0	0
WHL22.40989	SPU_010535	Sp-LacL_2	1	1	1	0	0	0	0	0	1	0	1
WHL22.441481	SPU_012138	Sp-LamG/Egff2	1	0	1	0	1	0	0	0	0	0	1
WHL22.273077	SPU_023661	Sp-Lhh2ba	1	1	1	0	0	0	0	0	1	0	1
WHL22.61681	SPU_000972	Sp-Lhh2bc	0	0	1	0	0	1	0	0	0	0	1
WHL22.325648	SPU_012626	Sp-Lhh2bd	0	0	1	0	0	1	0	0	0	0	1
WHL22.295874	SPU_019138	Sp-Lhh2be	1	0	1	0	1	0	0	0	0	0	1
WHL22.283850	SPU_024343	Sp-Lhh2bg	0	0	1	0	0	1	0	0	0	0	1
WHL22.57355	SPU_002809	Sp-Lhh2bj	1	0	1	0	1	0	0	0	0	0	1
WHL22.279692	SPU_001725	Sp-Lhh4c	1	1	1	0	0	0	0	0	1	0	1
WHL22.8495	SPU_007815	Sp-Lhh4f	0	0	1	0	0	1	0	0	0	0	1
WHL22.271844	SPU_025246	Sp-Lman2	1	0	1	0	1	0	0	0	0	0	1
WHL22.183905	SPU_005782	Sp-Loc201475	1	1	1	0	0	0	0	0	1	0	1
WHL22.185078	SPU_016180	Sp-Lrp1L_2	0	1	1	0	0	0	0	1	0	0	1
WHL22.185096	SPU_016179	Sp-Lrp4-2	0	0	0	0	0	0	0	0	0	0	0
WHL22.120471	SPU_014617	Sp-Lrp6	0	0	0	0	0	0	0	0	0	0	0
WHL22.120474	SPU_014617	Sp-Lrp6	1	0	1	0	1	0	0	0	0	0	1
WHL22.708298	SPU_023953	Sp-Lrp6_2	0	1	0	0	0	0	0	0	0	1	1
WHL22.539633	SPU_003918	Sp-Lrp8	1	1	1	0	0	0	0	0	1	0	1
WHL22.638751	SPU_006165	Sp-LrpL_1	0	1	1	0	0	0	0	1	0	0	1
WHL22.638754	SPU_006165	Sp-LrpL_1	0	0	0	0	0	0	0	0	0	0	0
WHL22.128637	SPU_021340	Sp-Lrr/Fn3f	0	0	0	0	0	0	0	0	0	0	0
WHL22.128586	SPU_021340	Sp-Lrr/Fn3f	1	0	1	0	1	0	0	0	0	0	1
WHL22.128556	SPU_021340	Sp-Lrr/Fn3f	0	1	1	0	0	0	0	1	0	0	1
WHL22.128607	SPU_021340	Sp-Lrr/Fn3f	1	0	1	0	1	0	0	0	0	0	1
WHL22.453308	SPU_001129	Sp-Lrr/Igr_10	0	0	1	0	0	1	0	0	0	0	1
WHL22.473071	SPU_005538	Sp-Lrr/Igr_2	1	0	1	0	1	0	0	0	0	0	1
WHL22.176382	SPU_002757	Sp-Lrr/Igr_6	1	1	1	0	0	0	0	0	1	0	1
WHL22.553028	SPU_025966	Sp-Lrr15L	0	1	1	0	0	0	0	1	0	0	1
WHL22.325818	SPU_020616	Sp-Lrrc68	1	1	1	0	0	0	0	0	1	0	1
WHL22.408784	SPU_009036	Sp-Lrrka	1	0	1	0	1	0	0	0	0	0	1
WHL22.408787	SPU_009036	Sp-Lrrka	0	1	0	0	0	0	0	0	0	1	1
WHL22.95048	SPU_002117	Sp-LshmanlsnL	1	0	1	0	1	0	0	0	0	0	1
WHL22.95090	SPU_002117	Sp-LshmanlsnL	1	1	1	0	0	0	0	0	1	0	1
WHL22.757086	SPU_002549	Sp-MacpfB.0	0	1	0	0	0	0	0	0	0	1	1
WHL22.327304	SPU_026454	Sp-Mamdc4-13	0	0	0	0	0	0	0	0	0	0	0
WHL22.22896	SPU_002804	Sp-Man2a2_1	0	0	0	0	0	0	0	0	0	0	0
WHL22.445471	SPU_004628	Sp-Map1aph	1	1	1	0	0	0	0	0	1	0	1
WHL22.399274	SPU_020612	Sp-Megf10	1	0	0	1	0	0	0	0	0	0	1
WHL22.99381	SPU_007308	Sp-Megf6	1	1	1	0	0	0	0	0	1	0	1
WHL22.691603	SPU_006030	Sp-Megf6-2	1	0	1	0	1	0	0	0	0	0	1
WHL22.587091	SPU_005707	Sp-Mgat4c	1	0	1	0	1	0	0	0	0	0	1
WHL22.660211	SPU_019323	Sp-MifL2	0	0	0	0	0	0	0	0	0	0	0
WHL22.342203	SPU_022561	Sp-Mipphp1	1	0	1	0	1	0	0	0	0	0	1
WHL22.35117	SPU_005577	Sp-Mmp18/19L3	0	0	1	0	0	1	0	0	0	0	1
WHL22.24845	SPU_009924	Sp-Mmp18/19L5	1	1	0	0	0	0	1	0	0	0	1
WHL22.24848	SPU_005723	Sp-Mmp18/19L6	1	1	1	0	0	0	0	0	1	0	1
WHL22.107796	SPU_010952	Sp-Mrpl16	1	0	1	0	1	0	0	0	0	0	1
WHL22.438943	SPU_002088	Sp-Msp130	0	0	0	0	0	0	0	0	0	0	0
WHL22.438994	SPU_006387	Sp-Msp130L	0	0	1	0	0	1	0	0	0	0	1
WHL22.438997	SPU_006387	Sp-Msp130L	0	0	0	0	0	0	0	0	0	0	0
WHL22.438976	SPU_013822	Sp-Msp130r1	0	0	0	0	0	0	0	0	0	0	0
WHL22.451280	SPU_016506	Sp-Msp130r2	0	0	0	0	0	0	0	0	0	0	0
WHL22.405743	SPU_014496	Sp-Msp130r4	0	0	0	0	0	0	0	0	0	0	0
WHL22.404014	SPU_015763	Sp-Msp130r5	0	0	0	0	0	0	0	0	0	0	0
WHL22.694341	SPU_012549	Sp-Mt1-4/MmpL4	0	0	0	0	0	0	0	0	0	0	0
WHL22.312130	SPU_013669	Sp-Mt1-4/MmpL5	0	0	0	0	0	0	0	0	0	0	0
WHL22.312033	SPU_028748	Sp-Mt1-4/MmpL7	1	1	0	0	0	0	1	0	0	0	1
WHL22.312057	SPU_028749	Sp-Mt5/MmpL2	0	0	0	0	0	0	0	0	0	0	0
WHL22.611972	SPU_005385	Sp-Mt5/MmpL3	1	0	1	0	1	0	0	0	0	0	1
WHL22.521490	SPU_002291	Sp-Mtmr14	1	1	0	0	0	0	1	0	0	0	1
WHL22.554282	SPU_022669	Sp-Mtmr6/7/8	0	1	0	0	0	0	0	0	0	1	1
WHL22.554270	SPU_022669	Sp-Mtmr6/7/8	1	0	0	1	0	0	0	0	0	0	1
WHL22.447707	SPU_018586	Sp-Mtmr9	1	1	1	0	0	0	0	0	1	0	1
WHL22.433365	SPU_000881	Sp-Mvp	1	1	1	0	0	0	0	0	1	0	1
WHL22.614724	SPU_010054	Sp-My18A putative homolog	1	1	1	0	0	0	0	0	1	0	1
WHL22.295720	SPU_021119	Sp-MyoD	0	0	1	0	0	1	0	0	0	0	1
WHL22.129805	SPU_012008	Sp-Myor2	1	0	1	0	1	0	0	0	0	0	1
WHL22.678633	SPU_013301	Sp-Myp	1	0	1	0	1	0	0	0	0	0	1
WHL22.347119	SPU_000832	Sp-MyV	1	0	1	0	1	0	0	0	0	0	1
WHL22.347101	SPU_000832	Sp-MyV	1	1	1	0	0	0	0	0	1	0	1
WHL22.167662	SPU_003374	Sp-Nadsyn1	0	0	0	0	0	0	0	0	0	0	0
WHL22.527816	SPU_004911	Sp-Nadsyn1_2	1	1	0	0	0	0	1	0	0	0	1
WHL22.555657	SPU_009733	Sp-Nadsyn1_3	0	0	0	0	0	0	0	0	0	0	0
WHL22.317461	SPU_012072	Sp-Napepld	1	1	1	0	0	0	0	0	1	0	1
WHL22.49392	SPU_006370	Sp-Ncam	1	0	0	1	0	0	0	0	0	0	1
WHL22.510906	SPU_004261	Sp-Ncf2l	1	1	0	0	0	0	1	0	0	0	1
WHL22.586327	SPU_009123	Sp-Nebnph	1	1	0	0	0	0	1	0	0	0	1
WHL22.586396	SPU_009123	Sp-Nebnph	1	1	0	0	0	0	1	0	0	0	1
WHL22.478806	SPU_002219	Sp-Nefl	1	1	1	0	0	0	0	0	1	0	1
WHL22.244129	SPU_024181	Sp-Nell1L	0	1	0	0	0	0	0	0	0	1	1
WHL22.75169	SPU_025502	Sp-Neog/DccL	0	1	0	0	0	0	0	0	0	1	1
WHL22.456908	SPU_024019	Sp-NephL	1	0	0	1	0	0	0	0	0	0	1
WHL22.233614	SPU_015189	Sp-NfascL_1	0	0	1	0	0	1	0	0	0	0	1
WHL22.761963	SPU_012091	Sp-Nfkbil1L	1	1	1	0	0	0	0	0	1	0	1
WHL22.143721	SPU_024401	Sp-NfkbizL	0	0	0	0	0	0	0	0	0	0	0
WHL22.567485	SPU_022573	Sp-Nk7	1	0	0	1	0	0	0	0	0	0	1
WHL22.377207	SPU_000523	Sp-Nlr148	1	0	1	0	1	0	0	0	0	0	1
WHL22.155120	SPU_005206	Sp-Notch2L	1	1	1	0	0	0	0	0	1	0	1
WHL22.643223	SPU_002783	Sp-NotchL_1	1	1	1	0	0	0	0	0	1	0	1
WHL22.452588	SPU_005955	Sp-Notchl1	0	1	1	0	0	0	0	1	0	0	1
WHL22.452594	SPU_005955	Sp-Notchl1	1	1	1	0	0	0	0	0	1	0	1
WHL22.689886	SPU_013510	Sp-Notchl4	0	0	0	0	0	0	0	0	0	0	0
WHL22.145893	SPU_016016	Sp-Notchl5_1	1	1	1	0	0	0	0	0	1	0	1
WHL22.626493	SPU_025235	Sp-Npnt	1	0	1	0	1	0	0	0	0	0	1
WHL22.626483	SPU_025235	Sp-Npnt	0	0	1	0	0	1	0	0	0	0	1
WHL22.637512	SPU_013698	Sp-Nrl	1	1	0	0	0	0	1	0	0	0	1
WHL22.56911	SPU_018809	Sp-Nwd1_3	1	1	0	0	0	0	1	0	0	0	1
WHL22.56100	SPU_018809	Sp-Nwd1_3	1	1	0	0	0	0	1	0	0	0	1
WHL22.586453	SPU_011126	Sp-Nxn_1	0	0	0	0	0	0	0	0	0	0	0
WHL22.754882	SPU_015869	Sp-Oaf	1	0	1	0	1	0	0	0	0	0	1
WHL22.17128	SPU_012646	Sp-Orct	0	0	0	0	0	0	0	0	0	0	0
WHL22.286934	SPU_019290	Sp-Otp	1	0	1	0	1	0	0	0	0	0	1
WHL22.532435	SPU_010424	Sp-Otx	1	1	1	0	0	0	0	0	1	0	1
WHL22.239394	SPU_018408	Sp-P16	0	0	0	0	0	0	0	0	0	0	0
WHL22.239481	SPU_018408	Sp-P16	0	0	1	0	0	1	0	0	0	0	1
WHL22.23776	SPU_000439	Sp-p58-a	1	1	1	0	0	0	0	0	1	0	1
WHL22.23620	SPU_000438	Sp-p58-b	1	0	0	1	0	0	0	0	0	0	1
WHL22.635270	SPU_020031	Sp-Pam	1	1	1	0	0	0	0	0	1	0	1
WHL22.12203	SPU_022779	Sp-Pdcd6	1	0	1	0	1	0	0	0	0	0	1
WHL22.243137	SPU_020140	Sp-Pdcd6ip	1	1	1	0	0	0	0	0	1	0	1
WHL22.39103	SPU_009210	Sp-Pdcd6ip_2	0	0	1	0	0	1	0	0	0	0	1
WHL22.17771	SPU_028909	Sp-Pde3bL	1	0	1	0	1	0	0	0	0	0	1
WHL22.240520	SPU_000310	Sp-Pdgfr/vegfrL	1	1	1	0	0	0	0	0	1	0	1
WHL22.762798	SPU_005691	Sp-Pdia3	0	0	0	0	0	0	0	0	0	0	0
WHL22.762774	SPU_005691	Sp-Pdia3	1	1	0	0	0	0	1	0	0	0	1
WHL22.343329	SPU_008305	Sp-Pdpi(cyclophilin)L7	1	1	1	0	0	0	0	0	1	0	1
WHL22.96091	SPU_001585	Sp-Pdrps3a	0	0	0	0	0	0	0	0	0	0	0
WHL22.641775	SPU_007550	Sp-Pef1_1	1	1	0	0	0	0	1	0	0	0	1
WHL22.66751	SPU_009257	Sp-Phldb2	1	1	1	0	0	0	0	0	1	0	1
WHL22.257197	SPU_002714	Sp-PicalmL	1	1	0	0	0	0	1	0	0	0	1
WHL22.580521	SPU_008678	Sp-Pkcd	0	0	0	0	0	0	0	0	0	0	0
WHL22.580527	SPU_008678	Sp-Pkcd	1	1	1	0	0	0	0	0	1	0	1
WHL22.22317	SPU_028395	Sp-Pks2	1	1	1	0	0	0	0	0	1	0	1
WHL22.308525	SPU_011562	Sp-Pla2	0	0	0	0	0	0	0	0	0	0	0
WHL22.484289	SPU_022047	Sp-Pla2g1b_8	0	0	0	0	0	0	0	0	0	0	0
WHL22.87965	SPU_004230	Sp-Plcd	1	1	0	0	0	0	1	0	0	0	1
WHL22.557504	SPU_003181	Sp-Plekha1	1	1	0	0	0	0	1	0	0	0	1
WHL22.452077	SPU_004859	Sp-Plekhb2	1	0	1	0	1	0	0	0	0	0	1
WHL22.190961	SPU_018649	Sp-Plekhf2	1	0	1	0	1	0	0	0	0	0	1
WHL22.589244	SPU_008472	Sp-PlexA4_2	1	1	0	0	0	0	1	0	0	0	1
WHL22.589307	SPU_008472	Sp-PlexA4_2	1	0	1	0	1	0	0	0	0	0	1
WHL22.729842	SPU_000468	Sp-Plk2	1	1	1	0	0	0	0	0	1	0	1
WHL22.634590	SPU_003914	Sp-Plscr1	1	1	0	0	0	0	1	0	0	0	1
WHL22.605782	SPU_005238	Sp-Plxdc2	0	0	1	0	0	1	0	0	0	0	1
WHL22.605789	SPU_005238	Sp-Plxdc2	0	0	0	0	0	0	0	0	0	0	0
WHL22.462256	SPU_015828	Sp-Pmar1c	0	0	0	0	0	0	0	0	0	0	0
WHL22.720265	SPU_021496	Sp-Polyq	1	1	1	0	0	0	0	0	1	0	1
WHL22.310985	SPU_011127	Sp-Ppap2b	1	1	1	0	0	0	0	0	1	0	1
WHL22.556199	SPU_013756	Sp-Ppib	1	1	1	0	0	0	0	0	1	0	1
WHL22.600159	SPU_007944	Sp-Ppil4	1	0	0	1	0	0	0	0	0	0	1
WHL22.600162	SPU_007944	Sp-Ppil4	1	0	1	0	1	0	0	0	0	0	1
WHL22.56661	SPU_025210	Sp-Ppil4_1	0	0	0	0	0	0	0	0	0	0	0
WHL22.43754	SPU_006256	Sp-Ppp1r3bL	1	0	1	0	1	0	0	0	0	0	1
WHL22.674303	SPU_009119	Sp-PppL_252	1	0	0	1	0	0	0	0	0	0	1
WHL22.674309	SPU_009119	Sp-PppL_252	0	0	0	0	0	0	0	0	0	0	0
WHL22.153936	SPU_013368	Sp-Prdx6	1	1	1	0	0	0	0	0	1	0	1
WHL22.16181	SPU_020197	Sp-Profilin	0	0	0	0	0	0	0	0	0	0	0
WHL22.464754	SPU_013917	Sp-ProjL	0	1	1	0	0	0	0	1	0	0	1
WHL22.464775	SPU_013917	Sp-ProjL	1	1	1	0	0	0	0	0	1	0	1
WHL22.768797	SPU_003540	Sp-Prom1	1	1	0	0	0	0	1	0	0	0	1
WHL22.193534	SPU_000377	Sp-Prss12L	0	1	1	0	0	0	0	1	0	0	1
WHL22.193475	SPU_018516	Sp-Prss12L_2	0	0	0	0	0	0	0	0	0	0	0
WHL22.659393	SPU_014869	Sp-Prxdxn	0	0	1	0	0	1	0	0	0	0	1
WHL22.684042	SPU_013810	Sp-Ptpn6/11	0	0	1	0	0	1	0	0	0	0	1
WHL22.684039	SPU_013810	Sp-Ptpn6/11	0	0	1	0	0	1	0	0	0	0	1
WHL22.416979	SPU_023115	Sp-Ptpriz	0	1	1	0	0	0	0	1	0	0	1
WHL22.6855	SPU_013889	Sp-Pxdn	1	1	1	0	0	0	0	0	1	0	1
WHL22.290802	SPU_006211	Sp-Pxr4	0	0	1	0	0	1	0	0	0	0	1
WHL22.290805	SPU_006211	Sp-Pxr4	0	0	0	0	0	0	0	0	0	0	0
WHL22.436019	SPU_026984	Sp-QpctlL	0	0	0	0	0	0	0	0	0	0	0
WHL22.204028	SPU_002316	Sp-Rab10l	1	1	1	0	0	0	0	0	1	0	1
WHL22.652208	SPU_000503	Sp-Rab11	1	1	1	0	0	0	0	0	1	0	1
WHL22.338769	SPU_000811	Sp-Rab3	1	1	1	0	0	0	0	0	1	0	1
WHL22.366180	SPU_001288	Sp-Rab31	1	1	1	0	0	0	0	0	1	0	1
WHL22.170167	SPU_014913	Sp-Rab4	1	1	1	0	0	0	0	0	1	0	1
WHL22.754231	SPU_012112	Sp-Rab5l	1	1	1	0	0	0	0	0	1	0	1
WHL22.561690	SPU_017072	Sp-Rab8	1	0	1	0	1	0	0	0	0	0	1
WHL22.148946	SPU_016790	Sp-Rac	1	0	0	1	0	0	0	0	0	0	1
WHL22.149403	SPU_010545	Sp-Racl1	1	1	1	0	0	0	0	0	1	0	1
WHL22.215205	SPU_009977	Sp-Radil_1	1	0	0	1	0	0	0	0	0	0	1
WHL22.446899	SPU_023217	Sp-Ran	1	1	1	0	0	0	0	0	1	0	1
WHL22.567921	SPU_005779	Sp-Rap1	1	0	0	1	0	0	0	0	0	0	1
WHL22.502489	SPU_024989	Sp-Rdh8_9	1	0	0	1	0	0	0	0	0	0	1
WHL22.397105	SPU_014855	Sp-Rhbdf1-2	1	1	1	0	0	0	0	0	1	0	1
WHL22.529181	SPU_000308	Sp-Rhogap24l2	1	0	1	0	1	0	0	0	0	0	1
WHL22.270941	SPU_025129	Sp-Rhogef3	1	1	1	0	0	0	0	0	1	0	1
WHL22.546681	SPU_025378	Sp-Rhop2	1	1	0	0	0	0	1	0	0	0	1
WHL22.388350	SPU_019369	Sp-Rndzvn	1	1	0	0	0	0	1	0	0	0	1
WHL22.388725	SPU_019369	Sp-Rndzvn	1	1	1	0	0	0	0	0	1	0	1
WHL22.483478	SPU_025460	Sp-Rnf11	1	0	1	0	1	0	0	0	0	0	1
WHL22.603167	SPU_013140	Sp-Ron	1	1	0	0	0	0	1	0	0	0	1
WHL22.603112	SPU_013140	Sp-Ron	1	1	0	0	0	0	1	0	0	0	1
WHL22.754883	SPU_015870	Sp-Rpip1	1	1	1	0	0	0	0	0	1	0	1
WHL22.186040	SPU_000379	Sp-Rpl23a	1	1	1	0	0	0	0	0	1	0	1
WHL22.770270	SPU_025574	Sp-Rps14	1	1	1	0	0	0	0	0	1	0	1
WHL22.374624	SPU_003718	Sp-Rps16	1	1	1	0	0	0	0	0	1	0	1
WHL22.493520	SPU_004721	Sp-Rps27a	1	1	1	0	0	0	0	0	1	0	1
WHL22.173213	SPU_013662	Sp-Rps3	1	1	1	0	0	0	0	0	1	0	1
WHL22.687173	SPU_011352	Sp-Rps3A	1	1	1	0	0	0	0	0	1	0	1
WHL22.615741	SPU_016970	Sp-Rtp4L	1	1	0	0	0	0	1	0	0	0	1
WHL22.389851	SPU_012084	Sp-Sac	0	0	1	0	0	1	0	0	0	0	1
WHL22.358189	SPU_022759	Sp-SacSl_10	0	1	1	0	0	0	0	1	0	0	1
WHL22.270593	SPU_027083	Sp-Sap30L	0	0	0	0	0	0	0	0	0	0	0
WHL22.678598	SPU_010554	Sp-Sarl/CoAds	0	1	1	0	0	0	0	1	0	0	1
WHL22.580892	SPU_003495	Sp-Sarmr10	1	0	1	0	1	0	0	0	0	0	1
WHL22.98787	SPU_020702	Sp-Sash1	1	0	1	0	1	0	0	0	0	0	1
WHL22.530976	SPU_018787	Sp-Schip1	1	1	1	0	0	0	0	0	1	0	1
WHL22.399764	SPU_028093	Sp-Scl	1	1	1	0	0	0	0	0	1	0	1
WHL22.79658	SPU_003402	Sp-Sdc	0	0	0	0	0	0	0	0	0	0	0
WHL22.16695	SPU_020796	Sp-Sdccag3L	1	0	1	0	1	0	0	0	0	0	1
WHL22.323973	SPU_004584	Sp-Sdf2	1	1	1	0	0	0	0	0	1	0	1
WHL22.78876	SPU_008673	Sp-Sema6	0	0	0	0	0	0	0	0	0	0	0
WHL22.78891	SPU_008673	Sp-Sema6	1	1	1	0	0	0	0	0	1	0	1
WHL22.226117	SPU_001892	Sp-Sema6d	1	0	0	1	0	0	0	0	0	0	1
WHL22.41191	SPU_022057	Sp-SemaA	1	1	0	0	0	0	1	0	0	0	1
WHL22.551517	SPU_002731	Sp-Senp6	1	1	0	0	0	0	1	0	0	0	1
WHL22.624760	SPU_003696	Sp-Sept4	1	1	1	0	0	0	0	0	1	0	1
WHL22.6663	SPU_026982	Sp-Serinc1	1	0	1	0	1	0	0	0	0	0	1
WHL22.121357	SPU_013378	Sp-SerpL4	1	0	1	0	1	0	0	0	0	0	1
WHL22.107275	SPU_024925	Sp-Sfe1	0	0	1	0	0	1	0	0	0	0	1
WHL22.106873	SPU_024925	Sp-Sfe1	1	0	0	1	0	0	0	0	0	0	1
WHL22.142273	SPU_005419	Sp-Sfk3	1	1	0	0	0	0	1	0	0	0	1
WHL22.502006	SPU_009723	Sp-Sgarp2	0	0	1	0	0	1	0	0	0	0	1
WHL22.513149	SPU_007222	Sp-Sgk	1	1	0	0	0	0	1	0	0	0	1
WHL22.537600	SPU_005054	Sp-Sgsh	1	1	1	0	0	0	0	0	1	0	1
WHL22.362508	SPU_012097	Sp-Sgsh_1	1	1	1	0	0	0	0	0	1	0	1
WHL22.334712	SPU_017449	Sp-Sgsh_2	1	1	0	0	0	0	1	0	0	0	1
WHL22.637506	SPU_026362	Sp-Sh2d5	1	1	0	0	0	0	1	0	0	0	1
WHL22.661157	SPU_022575	Sp-Sh3bp2	1	1	0	0	0	0	1	0	0	0	1
WHL22.603242	SPU_003194	Sp-Sim_wsk_ald_syn_ph	1	0	1	0	1	0	0	0	0	0	1
WHL22.621768	SPU_009871	Sp-Slc10a2_6	0	0	1	0	0	1	0	0	0	0	1
WHL22.428774	SPU_028290	Sp-Slc22a9_1	1	0	1	0	1	0	0	0	0	0	1
WHL22.754407	SPU_010785	Sp-Slc24a2_1	1	0	1	0	1	0	0	0	0	0	1
WHL22.228208	SPU_016155	Sp-Slc26a5_1	0	0	0	0	0	0	0	0	0	0	0
WHL22.12691	SPU_025515	Sp-Slc4a10	0	0	1	0	0	1	0	0	0	0	1
WHL22.620611	SPU_001669	Sp-Slc4a11	0	0	1	0	0	1	0	0	0	0	1
WHL22.17194	SPU_025547	Sp-Slc5a11_2	1	1	1	0	0	0	0	0	1	0	1
WHL22.339272	SPU_021793	Sp-Slc8a2	1	1	1	0	0	0	0	0	1	0	1
WHL22.219908	SPU_010564	Sp-Slit(N-terminus)	1	0	1	0	1	0	0	0	0	0	1
WHL22.302413	SPU_008121	Sp-Slob	1	1	1	0	0	0	0	0	1	0	1
WHL22.39470	SPU_005990	Sp-Sm29	0	0	0	0	0	0	0	0	0	0	0
WHL22.518127	SPU_000825	Sp-Sm30A	0	0	0	0	0	0	0	0	0	0	0
WHL22.518124	SPU_000826	Sp-Sm30b	0	0	0	0	0	0	0	0	0	0	0
WHL22.518121	SPU_000827	Sp-Sm30C	0	0	0	0	0	0	0	0	0	0	0
WHL22.517513	SPU_000828	Sp-Sm30D	0	0	0	0	0	0	0	0	0	0	0
WHL22.70610	SPU_004867	Sp-Sm30E	0	1	0	0	0	0	0	0	0	1	1
WHL22.70606	SPU_004869	Sp-Sm30F	0	0	0	0	0	0	0	0	0	0	0
WHL22.742398	SPU_018810	Sp-Sm32	0	0	0	0	0	0	0	0	0	0	0
WHL22.742403	SPU_018813	Sp-Sm37	0	0	0	0	0	0	0	0	0	0	0
WHL22.347626	SPU_020722	Sp-Smad1/5/8_1	1	0	1	0	1	0	0	0	0	0	1
WHL22.242408	SPU_017642	Sp-Smad2/3	1	1	1	0	0	0	0	0	1	0	1
WHL22.370629	SPU_028184	Sp-SmocL	1	0	1	0	1	0	0	0	0	0	1
WHL22.60330	SPU_021845	Sp-SmtnL_2	0	0	0	0	0	0	0	0	0	0	0
WHL22.131363	SPU_001113	Sp-Sna	1	1	1	0	0	0	0	0	1	0	1
WHL22.192278	SPU_013716	Sp-Sorc	1	0	1	0	1	0	0	0	0	0	1
WHL22.622787	SPU_002603	Sp-SoxC	1	1	1	0	0	0	0	0	1	0	1
WHL22.694345	SPU_012548	Sp-Sparc_2	1	1	1	0	0	0	0	0	1	0	1
WHL22.652723	SPU_011588	Sp-Spc39L	0	0	0	0	0	0	0	0	0	0	0
WHL22.652385	SPU_011588	Sp-Spc39L	0	1	0	0	0	0	0	0	0	1	1
WHL22.521351	SPU_011699	Sp-Spcaph	1	1	1	0	0	0	0	0	1	0	1
WHL22.667714	SPU_016565	Sp-SphH2b2	0	0	0	0	0	0	0	0	0	0	0
WHL22.709869	SPU_013831	Sp-Srcr110	0	1	1	0	0	0	0	1	0	0	1
WHL22.255531	SPU_015123	Sp-Srcr123	0	1	1	0	0	0	0	1	0	0	1
WHL22.655930	SPU_015937	Sp-Srcr128	1	0	1	0	1	0	0	0	0	0	1
WHL22.349251	SPU_016373	Sp-Srcr133	0	0	1	0	0	1	0	0	0	0	1
WHL22.675173	SPU_001727	Sp-Srcr18	1	0	1	0	1	0	0	0	0	0	1
WHL22.143379	SPU_005420	Sp-Srcr42	1	1	1	0	0	0	0	0	1	0	1
WHL22.709862	SPU_008642	Sp-Srcr71	0	0	1	0	0	1	0	0	0	0	1
WHL22.33032	SPU_009354	Sp-Srcr75	1	0	1	0	1	0	0	0	0	0	1
WHL22.482425	SPU_010062	Sp-Srcr83	0	0	1	0	0	1	0	0	0	0	1
WHL22.145815	SPU_010992	Sp-Srcr96	1	0	0	1	0	0	0	0	0	0	1
WHL22.37017	SPU_001008	Sp-Ssx2ipL	1	0	1	0	1	0	0	0	0	0	1
WHL22.527183	SPU_014562	Sp-Stom	0	0	0	0	0	0	0	0	0	0	0
WHL22.527271	SPU_014564	Sp-Stom_1	0	0	0	0	0	0	0	0	0	0	0
WHL22.527193	SPU_014568	Sp-Stom_4	0	0	0	0	0	0	0	0	0	0	0
WHL22.363994	SPU_006076	Sp-Stpn	0	1	0	0	0	0	0	0	0	1	1
WHL22.752898	SPU_009775	Sp-Sult1a4	1	0	1	0	1	0	0	0	0	0	1
WHL22.631944	SPU_007359	Sp-Surreal/Gpcr102	1	1	1	0	0	0	0	0	1	0	1
WHL22.662747	SPU_013237	Sp-Syne1	1	0	0	1	0	0	0	0	0	0	1
WHL22.662825	SPU_013237	Sp-Syne1	0	1	0	0	0	0	0	0	0	1	1
WHL22.662831	SPU_013237	Sp-Syne1	0	1	0	0	0	0	0	0	0	1	1
WHL22.662828	SPU_013237	Sp-Syne1	0	0	0	0	0	0	0	0	0	0	0
WHL22.662834	SPU_013237	Sp-Syne1	0	1	0	0	0	0	0	0	0	1	1
WHL22.662816	SPU_001426	Sp-Syne1L_3	1	1	0	0	0	0	1	0	0	0	1
WHL22.327660	SPU_006027	Sp-Syngr3	1	1	0	0	0	0	1	0	0	0	1
WHL22.428413	SPU_000241	Sp-Tal1ph	0	0	0	0	0	0	0	0	0	0	0
WHL22.428397	SPU_000241	Sp-Tal1ph	1	1	1	0	0	0	0	0	1	0	1
WHL22.207203	SPU_000651	Sp-Taui1ph2	0	0	0	0	0	0	0	0	0	0	0
WHL22.96161	SPU_012706	Sp-Tbc1d1_1	0	0	1	0	0	1	0	0	0	0	1
WHL22.361346	SPU_020180	Sp-Tbc1d10b	0	0	0	0	0	0	0	0	0	0	0
WHL22.736733	SPU_018911	Sp-Tbc1d2b	1	1	0	0	0	0	1	0	0	0	1
WHL22.736742	SPU_018911	Sp-Tbc1d2b	0	0	1	0	0	1	0	0	0	0	1
WHL22.503644	SPU_025584	Sp-Tbr	0	0	0	0	0	0	0	0	0	0	0
WHL22.120873	SPU_005193	Sp-Tcp2	1	1	1	0	0	0	0	0	1	0	1
WHL22.593350	SPU_027072	Sp-Tecpr1	1	0	0	1	0	0	0	0	0	0	1
WHL22.589178	SPU_028479	Sp-Tel	0	0	0	0	0	0	0	0	0	0	0
WHL22.702201	SPU_024018	Sp-Tep1L_3	0	0	0	0	0	0	0	0	0	0	0
WHL22.652241	SPU_026949	Sp-Tf	1	1	1	0	0	0	0	0	1	0	1
WHL22.191099	SPU_017511	Sp-TgfbrtII	1	1	1	0	0	0	0	0	1	0	1
WHL22.614286	SPU_018126	Sp-Tgif	1	0	0	1	0	0	0	0	0	0	1
WHL22.107180	SPU_001638	Sp-ThrombA1	1	1	1	0	0	0	0	0	1	0	1
WHL22.299762	SPU_000204	Sp-Thsd4_1	0	0	0	0	0	0	0	0	0	0	0
WHL22.258517	SPU_019739	Sp-Thsd7b	0	0	1	0	0	1	0	0	0	0	1
WHL22.258520	SPU_019739	Sp-Thsd7b	0	0	0	0	0	0	0	0	0	0	0
WHL22.81594	SPU_011527	Sp-Tiam2	1	1	1	0	0	0	0	0	1	0	1
WHL22.22055	SPU_008864	Sp-Timp2d	1	0	0	1	0	0	0	0	0	0	1
WHL22.22250	SPU_008863	Sp-Timp3	1	1	1	0	0	0	0	0	1	0	1
WHL22.22247	SPU_008863	Sp-Timp3	0	0	1	0	0	1	0	0	0	0	1
WHL22.304049	SPU_008857	Sp-Timp3b	1	1	0	0	0	0	1	0	0	0	1
WHL22.22103	SPU_008865	Sp-Timp4	1	1	0	0	0	0	1	0	0	0	1
WHL22.300260	SPU_013352	Sp-Tirc6(partial)	0	0	0	0	0	0	0	0	0	0	0
WHL22.496026	SPU_020931	Sp-Tm9sf2	0	0	0	0	0	0	0	0	0	0	0
WHL22.497080	SPU_010157	Sp-Tm9sf2_1	1	1	1	0	0	0	0	0	1	0	1
WHL22.520615	SPU_010288	Sp-Tmem26_3	1	0	0	1	0	0	0	0	0	0	1
WHL22.145164	SPU_016792	Sp-Tob	1	1	1	0	0	0	0	0	1	0	1
WHL22.138702	SPU_002928	Sp-Tpte	1	0	0	1	0	0	0	0	0	0	1
WHL22.593454	SPU_006319	Sp-Traf7	1	1	0	0	0	0	1	0	0	0	1
WHL22.638257	SPU_006166	Sp-Trak1L	1	1	1	0	0	0	0	0	1	0	1
WHL22.742590	SPU_007912	Sp-Trim2_1	0	1	1	0	0	0	0	1	0	0	1
WHL22.30842	SPU_007028	Sp-Trim2-3	1	1	1	0	0	0	0	0	1	0	1
WHL22.709066	SPU_017178	Sp-TrimL	0	0	0	0	0	0	0	0	0	0	0
WHL22.767454	SPU_023539	Sp-TrimL_2	1	1	1	0	0	0	0	0	1	0	1
WHL22.483284	SPU_000128	Sp-Tropmy1	1	1	1	0	0	0	0	0	1	0	1
WHL22.381831	SPU_002544	Sp-Trpm3_2	1	0	0	1	0	0	0	0	0	0	1
WHL22.544143	SPU_005717	Sp-Trpm3_3	1	0	0	1	0	0	0	0	0	0	1
WHL22.540206	SPU_005717	Sp-Trpm3_3	1	1	1	0	0	0	0	0	1	0	1
WHL22.652415	SPU_011587	Sp-Trpm3_4	0	0	0	0	0	0	0	0	0	0	0
WHL22.652421	SPU_011587	Sp-Trpm3_4	0	0	1	0	0	1	0	0	0	0	1
WHL22.372588	SPU_016636	Sp-Trpm3_5	0	0	0	0	0	0	0	0	0	0	0
WHL22.540194	SPU_018142	Sp-Trpm3L	1	0	0	1	0	0	0	0	0	0	1
WHL22.618661	SPU_000049	Sp-TrypL	1	1	0	0	0	0	1	0	0	0	1
WHL22.103105	SPU_011963	Sp-Tsg101	1	0	1	0	1	0	0	0	0	0	1
WHL22.103120	SPU_011963	Sp-Tsg101	1	1	0	0	0	0	1	0	0	0	1
WHL22.470778	SPU_000884	Sp-Ttrspn	1	1	1	0	0	0	0	0	1	0	1
WHL22.331647	SPU_012385	Sp-Ttrspn_10	1	1	0	0	0	0	1	0	0	0	1
WHL22.337666	SPU_014755	Sp-Ttrspn_13	1	1	1	0	0	0	0	0	1	0	1
WHL22.748368	SPU_025068	Sp-Ttrspn_19	1	0	1	0	1	0	0	0	0	0	1
WHL22.337669	SPU_026306	Sp-Ttrspn_21	0	0	0	0	0	0	0	0	0	0	0
WHL22.501363	SPU_007231	Sp-Ttrspn_3	1	1	0	0	0	0	1	0	0	0	1
WHL22.766523	SPU_009311	Sp-Ttrspn_6	1	1	1	0	0	0	0	0	1	0	1
WHL22.112616	SPU_011073	Sp-Ttrspn_7	1	1	0	0	0	0	1	0	0	0	1
WHL22.256196	SPU_014285	Sp-Tubb2a	1	0	1	0	1	0	0	0	0	0	1
WHL22.121380	SPU_013376	Sp-Txndc	1	1	1	0	0	0	0	0	1	0	1
WHL22.49262	SPU_018702	Sp-Txndc4	1	1	1	0	0	0	0	0	1	0	1
WHL22.701048	SPU_015276	Sp-Ubq/RL40fp	1	1	0	0	0	0	1	0	0	0	1
WHL22.704476	SPU_019593	Sp-Ugt2b33_2	0	0	0	0	0	0	0	0	0	0	0
WHL22.704480	SPU_019593	Sp-Ugt2b33_2	1	0	0	1	0	0	0	0	0	0	1
WHL22.295528	SPU_010705	Sp-Ugt2c1	1	1	0	0	0	0	1	0	0	0	1
WHL22.600654	SPU_001550	Sp-Ulk3_1	1	0	1	0	1	0	0	0	0	0	1
WHL22.35227	SPU_006268	Sp-Unk_25	1	1	1	0	0	0	0	0	1	0	1
WHL22.742593	SPU_007355	Sp-Unk_38	0	1	0	0	0	0	0	0	0	1	1
WHL22.103885	SPU_012389	Sp-Unk_40	1	0	1	0	1	0	0	0	0	0	1
WHL22.473298	SPU_015335	Sp-Vamp1	1	1	0	0	0	0	1	0	0	0	1
WHL22.372761	SPU_027236	Sp-Vdac2_1	1	1	1	0	0	0	0	0	1	0	1
WHL22.249428	SPU_013857	Sp-Vps28	1	1	0	0	0	0	1	0	0	0	1
WHL22.720056	SPU_019426	Sp-Vps4b	1	1	1	0	0	0	0	0	1	0	1
WHL22.220518	SPU_008089	Sp-Vps8h	1	1	1	0	0	0	0	0	1	0	1
WHL22.245681	SPU_016052	Sp-Vtgn2	0	1	1	0	0	0	0	1	0	0	1
WHL22.245678	SPU_016052	Sp-Vtgn2	1	1	1	0	0	0	0	0	1	0	1
WHL22.514408	SPU_004204	Sp-Wash1	1	1	1	0	0	0	0	0	1	0	1
WHL22.610140	SPU_009683	Sp-Wdr47	1	0	1	0	1	0	0	0	0	0	1
WHL22.8923	SPU_020371	Sp-Wnt8	1	0	1	0	1	0	0	0	0	0	1
WHL22.613846	SPU_014274	Sp-Xpnpep1	1	1	1	0	0	0	0	0	1	0	1
WHL22.506146	SPU_004214	Sp-Xyli	1	1	1	0	0	0	0	0	1	0	1
WHL22.476018	SPU_010203	Sp-Yp301	1	0	0	1	0	0	0	0	0	0	1
WHL22.23770	SPU_000437	Sp-Z211	0	1	0	0	0	0	0	0	0	1	1
WHL22.160155	SPU_018666	Sp-Zcchc11	0	0	1	0	0	1	0	0	0	0	1
WHL22.160158	SPU_018666	Sp-Zcchc11	1	0	0	1	0	0	0	0	0	0	1
WHL22.164432	SPU_018666	Sp-Zcchc11	0	0	0	0	0	0	0	0	0	0	0
WHL22.194357	SPU_000638	Sp-Zfand2b	1	1	1	0	0	0	0	0	1	0	1
			566	414	508	95	120	85	87	39	264	24	714

## Sheet: Orthology
whl	spu_id	spu_name	afi	ame	pmi	afi.n.pmi.n.ame	afi.a.pmi.n.ame	pmi.n.afi.n.ame	afi.a.ame.n.pmi	pmi.a.ame.n.afi	afi.a.pmi.a.ame	ame.n.afi.n.pmi	all
WHL22.322012	SPU_013117	none	0	1	1	0	0	0	0	1	0	0	1
WHL22.476970	SPU_002611	none	1	1	1	0	0	0	0	0	1	0	1
WHL22.583650	SPU_013664	none	1	1	1	0	0	0	0	0	1	0	1
WHL22.589048	SPU_009915	none	1	1	1	0	0	0	0	0	1	0	1
WHL22.626418	SPU_027214	none	1	1	1	0	0	0	0	0	1	0	1
WHL22.219937	SPU_009953	none	0	0	0	0	0	0	0	0	0	0	0
WHL22.7154	SPU_021860	none	1	1	0	0	0	0	1	0	0	0	1
WHL22.523912	SPU_001995	none	1	1	1	0	0	0	0	0	1	0	1
WHL22.236839	SPU_000125	none	1	1	1	0	0	0	0	0	1	0	1
WHL22.208297	SPU_017299	none	1	1	1	0	0	0	0	0	1	0	1
WHL22.769049	SPU_013883	none	0	1	0	0	0	0	0	0	0	1	1
WHL22.394586	SPU_022375	none	1	0	1	0	1	0	0	0	0	0	1
WHL22.53384	SPU_006423	none	1	1	1	0	0	0	0	0	1	0	1
WHL22.553747	SPU_012721	none	1	0	1	0	1	0	0	0	0	0	1
WHL22.675133	SPU_019294	none	1	0	1	0	1	0	0	0	0	0	1
WHL22.730844	SPU_021648	none	1	1	1	0	0	0	0	0	1	0	1
WHL22.677144	SPU_008174	none	1	1	1	0	0	0	0	0	1	0	1
WHL22.689400	SPU_002485	none	1	1	1	0	0	0	0	0	1	0	1
WHL22.244156	SPU_008819	none	1	1	1	0	0	0	0	0	1	0	1
WHL22.452609	SPU_000152	none	0	0	0	0	0	0	0	0	0	0	0
WHL22.756428	SPU_000434	none	1	1	1	0	0	0	0	0	1	0	1
WHL22.444306	SPU_000475	none	0	0	0	0	0	0	0	0	0	0	0
WHL22.748923	SPU_000750	none	1	0	1	0	1	0	0	0	0	0	1
WHL22.482419	SPU_001236	none	0	1	1	0	0	0	0	1	0	0	1
WHL22.620632	SPU_001670	none	0	1	1	0	0	0	0	1	0	0	1
WHL22.529220	SPU_002352	none	1	1	1	0	0	0	0	0	1	0	1
WHL22.643214	SPU_002784	none	0	0	0	0	0	0	0	0	0	0	0
WHL22.584826	SPU_003161	none	1	1	1	0	0	0	0	0	1	0	1
WHL22.587257	SPU_003217	none	0	0	0	0	0	0	0	0	0	0	0
WHL22.659916	SPU_003504	none	0	0	0	0	0	0	0	0	0	0	0
WHL22.446640	SPU_003536	none	0	0	0	0	0	0	0	0	0	0	0
WHL22.569153	SPU_003551	none	0	0	0	0	0	0	0	0	0	0	0
WHL22.718312	SPU_003555	none	0	0	0	0	0	0	0	0	0	0	0
WHL22.567470	SPU_003574	none	0	0	1	0	0	1	0	0	0	0	1
WHL22.90797	SPU_003924	none	1	0	0	1	0	0	0	0	0	0	1
WHL22.674978	SPU_004105	none	0	0	0	0	0	0	0	0	0	0	0
WHL22.674975	SPU_004105	none	0	0	0	0	0	0	0	0	0	0	0
WHL22.394474	SPU_004145	none	0	0	0	0	0	0	0	0	0	0	0
WHL22.60047	SPU_004766	none	1	1	1	0	0	0	0	0	1	0	1
WHL22.381788	SPU_004896	none	1	1	0	0	0	0	1	0	0	0	1
WHL22.734537	SPU_004958	none	1	1	1	0	0	0	0	0	1	0	1
WHL22.35136	SPU_005575	none	0	0	0	0	0	0	0	0	0	0	0
WHL22.591708	SPU_005709	none	1	1	1	0	0	0	0	0	1	0	1
WHL22.742404	SPU_006472	none	1	1	1	0	0	0	0	0	1	0	1
WHL22.535098	SPU_007098	none	1	1	0	0	0	0	1	0	0	0	1
WHL22.765252	SPU_007157	none	0	0	0	0	0	0	0	0	0	0	0
WHL22.765258	SPU_007157	none	0	0	0	0	0	0	0	0	0	0	0
WHL22.444312	SPU_007441	none	1	0	0	1	0	0	0	0	0	0	1
WHL22.756446	SPU_007494	none	0	0	0	0	0	0	0	0	0	0	0
WHL22.418802	SPU_008985	none	0	0	0	0	0	0	0	0	0	0	0
WHL22.739880	SPU_009352	none	0	0	0	0	0	0	0	0	0	0	0
WHL22.289826	SPU_009549	none	1	1	1	0	0	0	0	0	1	0	1
WHL22.621690	SPU_009874	none	0	0	0	0	0	0	0	0	0	0	0
WHL22.119385	SPU_011147	none	1	1	0	0	0	0	1	0	0	0	1
WHL22.43803	SPU_011256	none	1	0	1	0	1	0	0	0	0	0	1
WHL22.201742	SPU_011343	none	0	0	1	0	0	1	0	0	0	0	1
WHL22.506110	SPU_011703	none	0	0	1	0	0	1	0	0	0	0	1
WHL22.12802	SPU_012317	none	0	0	0	0	0	0	0	0	0	0	0
WHL22.757803	SPU_012773	none	0	0	0	0	0	0	0	0	0	0	0
WHL22.662846	SPU_007994	none	0	0	1	0	0	1	0	0	0	0	1
WHL22.226562	SPU_013736	none	0	0	0	0	0	0	0	0	0	0	0
WHL22.361972	SPU_014064	none	0	0	0	0	0	0	0	0	0	0	0
WHL22.342048	SPU_014160	none	0	0	1	0	0	1	0	0	0	0	1
WHL22.480917	SPU_014421	none	1	1	1	0	0	0	0	0	1	0	1
WHL22.566664	SPU_014792	none	0	0	0	0	0	0	0	0	0	0	0
WHL22.436142	SPU_014805	none	1	1	1	0	0	0	0	0	1	0	1
WHL22.23566	SPU_014822	none	1	1	1	0	0	0	0	0	1	0	1
WHL22.255584	SPU_015124	none	0	0	0	0	0	0	0	0	0	0	0
WHL22.431314	SPU_015848	none	0	0	1	0	0	1	0	0	0	0	1
WHL22.514545	SPU_008064	none	0	0	0	0	0	0	0	0	0	0	0
WHL22.514405	SPU_008064	none	1	1	0	0	0	0	1	0	0	0	1
WHL22.384649	SPU_009796	none	1	1	1	0	0	0	0	0	1	0	1
WHL22.687784	SPU_016196	none	1	1	1	0	0	0	0	0	1	0	1
WHL22.546687	SPU_016346	none	1	0	0	1	0	0	0	0	0	0	1
WHL22.133583	SPU_005377	none	1	0	0	1	0	0	0	0	0	0	1
WHL22.16487	SPU_003708	none	1	1	1	0	0	0	0	0	1	0	1
WHL22.202839	SPU_017162	none	1	1	1	0	0	0	0	0	1	0	1
WHL22.462376	SPU_017737	none	0	0	0	0	0	0	0	0	0	0	0
WHL22.180561	SPU_017753	none	0	0	1	0	0	1	0	0	0	0	1
WHL22.766125	SPU_017758	none	1	1	1	0	0	0	0	0	1	0	1
WHL22.252878	SPU_017985	none	0	1	1	0	0	0	0	1	0	0	1
WHL22.439522	SPU_018358	none	0	0	0	0	0	0	0	0	0	0	0
WHL22.239320	SPU_018403	none	0	0	0	0	0	0	0	0	0	0	0
WHL22.13135	SPU_018461	none	1	1	0	0	0	0	1	0	0	0	1
WHL22.629000	SPU_018529	none	0	0	1	0	0	1	0	0	0	0	1
WHL22.204455	SPU_018664	none	0	0	0	0	0	0	0	0	0	0	0
WHL22.618499	SPU_019987	none	0	1	1	0	0	0	0	1	0	0	1
WHL22.325824	SPU_000579	none	0	0	1	0	0	1	0	0	0	0	1
WHL22.44169	SPU_021344	none	1	1	0	0	0	0	1	0	0	0	1
WHL22.737735	SPU_021824	none	1	1	0	0	0	0	1	0	0	0	1
WHL22.324255	SPU_021950	none	1	1	0	0	0	0	1	0	0	0	1
WHL22.559713	SPU_022115	none	0	0	0	0	0	0	0	0	0	0	0
WHL22.623333	SPU_022278	none	0	0	0	0	0	0	0	0	0	0	0
WHL22.623327	SPU_022278	none	0	0	0	0	0	0	0	0	0	0	0
WHL22.660913	SPU_022576	none	1	1	1	0	0	0	0	0	1	0	1
WHL22.660916	SPU_022576	none	0	0	0	0	0	0	0	0	0	0	0
WHL22.364101	SPU_023052	none	0	0	0	0	0	0	0	0	0	0	0
WHL22.133509	SPU_023645	none	0	0	0	0	0	0	0	0	0	0	0
WHL22.61020	SPU_024042	none	1	0	1	0	1	0	0	0	0	0	1
WHL22.445685	SPU_024442	none	1	0	0	1	0	0	0	0	0	0	1
WHL22.529774	SPU_015068	none	1	1	1	0	0	0	0	0	1	0	1
WHL22.16482	SPU_024800	none	0	0	1	0	0	1	0	0	0	0	1
WHL22.673398	SPU_024919	none	0	0	0	0	0	0	0	0	0	0	0
WHL22.502534	SPU_024991	none	1	0	0	1	0	0	0	0	0	0	1
WHL22.232795	SPU_007336	none	0	0	0	0	0	0	0	0	0	0	0
WHL22.146726	SPU_007725	none	0	0	0	0	0	0	0	0	0	0	0
WHL22.544886	SPU_025775	none	1	1	0	0	0	0	1	0	0	0	1
WHL22.444308	SPU_025926	none	1	0	0	1	0	0	0	0	0	0	1
WHL22.445214	SPU_025927	none	0	0	0	0	0	0	0	0	0	0	0
WHL22.42273	SPU_026051	none	1	0	0	1	0	0	0	0	0	0	1
WHL22.414794	SPU_026294	none	1	0	0	1	0	0	0	0	0	0	1
WHL22.660214	SPU_026364	none	0	0	1	0	0	1	0	0	0	0	1
WHL22.408458	SPU_026997	none	0	0	0	0	0	0	0	0	0	0	0
WHL22.459159	SPU_027160	none	1	1	1	0	0	0	0	0	1	0	1
WHL22.487676	SPU_027172	none	1	1	1	0	0	0	0	0	1	0	1
WHL22.553459	SPU_027284	none	0	0	0	0	0	0	0	0	0	0	0
WHL22.580447	SPU_027436	none	0	0	0	0	0	0	0	0	0	0	0
WHL22.337837	SPU_027851	none	0	0	0	0	0	0	0	0	0	0	0
WHL22.109542	SPU_028880	none	0	1	1	0	0	0	0	1	0	0	1
WHL22.129324	SPU_028887	none	0	1	1	0	0	0	0	1	0	0	1
WHL22.51575	SPU_014594	Sp-14-3-3_1	1	0	1	0	1	0	0	0	0	0	1
WHL22.647107	SPU_022537	Sp-14-3-3_2	0	1	0	0	0	0	0	0	0	1	1
WHL22.389060	SPU_003825	Sp-14-3-3e	1	1	0	0	0	0	1	0	0	0	1
WHL22.590901	SPU_003768	Sp-3Apcol	0	1	1	0	0	0	0	1	0	0	1
WHL22.589988	SPU_003768	Sp-3Apcol	0	0	0	0	0	0	0	0	0	0	0
WHL22.557021	SPU_009076	Sp-6Afcol	0	0	0	0	0	0	0	0	0	0	0
WHL22.557024	SPU_009076	Sp-6Afcol	0	1	1	0	0	0	0	1	0	0	1
WHL22.333426	SPU_006911	Sp-77kDamap	1	1	1	0	0	0	0	0	1	0	1
WHL22.325883	SPU_005744	Sp-77kDamaps	1	1	1	0	0	0	0	0	1	0	1
WHL22.589096	SPU_027250	Sp-A2(IV)L	0	0	0	0	0	0	0	0	0	0	0
WHL22.648731	SPU_008026	Sp-Ablim1	1	1	1	0	0	0	0	0	1	0	1
WHL22.106324	SPU_015027	Sp-Acel_2	1	0	1	0	1	0	0	0	0	0	1
WHL22.76665	SPU_006123	Sp-AchE	1	1	1	0	0	0	0	0	1	0	1
WHL22.226382	SPU_006272	Sp-Actbp_limph	0	1	1	0	0	0	0	1	0	0	1
WHL22.675296	SPU_020920	Sp-Actinin	1	1	1	0	0	0	0	0	1	0	1
WHL22.305073	SPU_019259	Sp-ActinL7	1	1	1	0	0	0	0	0	1	0	1
WHL22.162939	SPU_023134	Sp-Ada_1	1	0	0	1	0	0	0	0	0	0	1
WHL22.539303	SPU_000680	Sp-Adam/Ts6/10L1	1	1	1	0	0	0	0	0	1	0	1
WHL22.539164	SPU_000680	Sp-Adam/Ts6/10L1	0	0	0	0	0	0	0	0	0	0	0
WHL22.100480	SPU_014521	Sp-Adam17L2	1	1	1	0	0	0	0	0	1	0	1
WHL22.364580	SPU_000983	Sp-Adamtsl1	0	0	0	0	0	0	0	0	0	0	0
WHL22.538385	SPU_004005	Sp-Adap1L	1	0	1	0	1	0	0	0	0	0	1
WHL22.384467	SPU_001874	Sp-Advph	0	0	1	0	0	1	0	0	0	0	1
WHL22.218450	SPU_017586	Sp-AgrnL	1	0	0	1	0	0	0	0	0	0	1
WHL22.218459	SPU_017586	Sp-AgrnL	0	0	0	0	0	0	0	0	0	0	0
WHL22.621660	SPU_009875	Sp-AgrnL_1	1	0	0	1	0	0	0	0	0	0	1
WHL22.180881	SPU_002273	Sp-Aji_1	0	0	0	0	0	0	0	0	0	0	0
WHL22.377347	SPU_006549	Sp-Akt3	1	1	0	0	0	0	1	0	0	0	1
WHL22.99793	SPU_001700	Sp-Aldh1	1	1	1	0	0	0	0	0	1	0	1
WHL22.98025	SPU_011293	Sp-Alpl	1	1	1	0	0	0	0	0	1	0	1
WHL22.731056	SPU_022817	Sp-Alx1_1	1	1	1	0	0	0	0	0	1	0	1
WHL22.731149	SPU_022816	Sp-Alx4	0	1	1	0	0	0	0	1	0	0	1
WHL22.361430	SPU_000908	Sp-Ank2h	1	0	1	0	1	0	0	0	0	0	1
WHL22.359050	SPU_000908	Sp-Ank2h	1	1	1	0	0	0	0	0	1	0	1
WHL22.359017	SPU_000908	Sp-Ank2h	0	0	1	0	0	1	0	0	0	0	1
WHL22.751898	SPU_024171	Sp-Ankfy1-2	1	1	1	0	0	0	0	0	1	0	1
WHL22.751895	SPU_024171	Sp-Ankfy1-2	0	0	0	0	0	0	0	0	0	0	0
WHL22.119959	SPU_023693	Sp-Anpep_1	0	1	1	0	0	0	0	1	0	0	1
WHL22.458183	SPU_000991	Sp-AnthrtrL	1	1	1	0	0	0	0	0	1	0	1
WHL22.529826	SPU_021630	Sp-Antof	1	1	1	0	0	0	0	0	1	0	1
WHL22.186269	SPU_024188	Sp-Anxa7_1	0	0	0	0	0	0	0	0	0	0	0
WHL22.186396	SPU_011106	Sp-Anxn	1	0	1	0	1	0	0	0	0	0	1
WHL22.519873	SPU_003281	Sp-Apaf1L	0	0	0	0	0	0	0	0	0	0	0
WHL22.64053	SPU_000619	Sp-ApdpL	0	0	1	0	0	1	0	0	0	0	1
WHL22.613877	SPU_018768	Sp-ApdpL_1	0	0	0	0	0	0	0	0	0	0	0
WHL22.447666	SPU_004885	Sp-Apod	1	1	1	0	0	0	0	0	1	0	1
WHL22.486489	SPU_004511	Sp-Aqp9	0	0	0	0	0	0	0	0	0	0	0
WHL22.91473	SPU_000552	Sp-Arf1	1	1	1	0	0	0	0	0	1	0	1
WHL22.1417	SPU_026944	Sp-Arf1l1	0	0	1	0	0	1	0	0	0	0	1
WHL22.91481	SPU_003162	Sp-Arf1l2	0	0	0	0	0	0	0	0	0	0	0
WHL22.580898	SPU_003496	Sp-Arf4/5	0	0	0	0	0	0	0	0	0	0	0
WHL22.153830	SPU_018195	Sp-Arfl5	0	0	0	0	0	0	0	0	0	0	0
WHL22.208053	SPU_018981	Sp-Arl11l2	1	0	0	1	0	0	0	0	0	0	1
WHL22.606655	SPU_021739	Sp-Arp	1	1	1	0	0	0	0	0	1	0	1
WHL22.135434	SPU_001366	Sp-Arp1/Centph	1	1	1	0	0	0	0	0	1	0	1
WHL22.479562	SPU_018369	Sp-Arp2/3cs3	1	1	1	0	0	0	0	0	1	0	1
WHL22.228191	SPU_012228	Sp-Arp2/3cs4	1	1	1	0	0	0	0	0	1	0	1
WHL22.84136	SPU_010631	Sp-Arp3ph	1	1	1	0	0	0	0	0	1	0	1
WHL22.215389	SPU_013100	Sp-Ars	0	0	0	0	0	0	0	0	0	0	0
WHL22.642085	SPU_003612	Sp-Astacin1	0	0	0	0	0	0	0	0	0	0	0
WHL22.325886	SPU_025815	Sp-Atp1a3	1	1	1	0	0	0	0	0	1	0	1
WHL22.421670	SPU_017605	Sp-Atp5a1	1	1	1	0	0	0	0	0	1	0	1
WHL22.716842	SPU_005296	Sp-Atp5b	1	1	1	0	0	0	0	0	1	0	1
WHL22.336404	SPU_012695	Sp-Atp6ap1	1	1	0	0	0	0	1	0	0	0	1
WHL22.469955	SPU_006111	Sp-Atp8a1	1	1	1	0	0	0	0	0	1	0	1
WHL22.485267	SPU_028221	Sp-Atub4	0	0	0	0	0	0	0	0	0	0	0
WHL22.10220	SPU_010644	Sp-B3galt1_9	1	1	1	0	0	0	0	0	1	0	1
WHL22.761734	SPU_020773	Sp-B3galt5_4	1	1	1	0	0	0	0	0	1	0	1
WHL22.10197	SPU_010645	Sp-B3gt1	0	0	0	0	0	0	0	0	0	0	0
WHL22.313870	SPU_008080	Sp-B4galt6	0	0	0	0	0	0	0	0	0	0	0
WHL22.385964	SPU_007019	Sp-B4galt6_8	0	0	0	0	0	0	0	0	0	0	0
WHL22.425572	SPU_016009	Sp-BetaLi	0	0	0	0	0	0	0	0	0	0	0
WHL22.196334	SPU_004038	Sp-BetaLi_1	0	0	0	0	0	0	0	0	0	0	0
WHL22.5073	SPU_027235	Sp-Blimp1	1	1	1	0	0	0	0	0	1	0	1
WHL22.207542	SPU_022450	Sp-Blnk	1	1	1	0	0	0	0	0	1	0	1
WHL22.117282	SPU_012786	Sp-Bmp5/6/7/8	1	1	1	0	0	0	0	0	1	0	1
WHL22.128681	SPU_007720	Sp-Bstrnph	1	1	1	0	0	0	0	0	1	0	1
WHL22.289562	SPU_002788	Sp-Btub1	0	0	0	0	0	0	0	0	0	0	0
WHL22.586081	SPU_000061	Sp-Btub2	1	1	1	0	0	0	0	0	1	0	1
WHL22.728834	SPU_007882	Sp-C-lectin	0	0	0	0	0	0	0	0	0	0	0
WHL22.411805	SPU_027906	Sp-C-lectin/PMC1	0	0	0	0	0	0	0	0	0	0	0
WHL22.58773	SPU_026146	Sp-C1orf177L	1	1	1	0	0	0	0	0	1	0	1
WHL22.58791	SPU_026146	Sp-C1orf177L	0	0	0	0	0	0	0	0	0	0	0
WHL22.511927	SPU_012356	Sp-C1orf58	1	1	1	0	0	0	0	0	1	0	1
WHL22.373158	SPU_024653	Sp-C1qL_4	0	0	0	0	0	0	0	0	0	0	0
WHL22.403079	SPU_010032	Sp-C6st_1	0	0	0	0	0	0	0	0	0	0	0
WHL22.403067	SPU_010032	Sp-C6st_1	0	0	1	0	0	1	0	0	0	0	1
WHL22.642603	SPU_004135	Sp-Cah10L	1	1	0	0	0	0	1	0	0	0	1
WHL22.337636	SPU_001489	Sp-CalcneurL_2	1	1	1	0	0	0	0	0	1	0	1
WHL22.521535	SPU_005032	Sp-Calm	1	0	0	1	0	0	0	0	0	0	1
WHL22.4013	SPU_021511	Sp-Calm2	1	1	1	0	0	0	0	0	1	0	1
WHL22.4059	SPU_021511	Sp-Calm2	0	0	0	0	0	0	0	0	0	0	0
WHL22.32815	SPU_015595	Sp-Calpn	1	1	1	0	0	0	0	0	1	0	1
WHL22.595519	SPU_025772	Sp-Calseq	0	0	0	0	0	0	0	0	0	0	0
WHL22.595512	SPU_025772	Sp-Calseq	0	0	0	0	0	0	0	0	0	0	0
WHL22.595516	SPU_025772	Sp-Calseq	1	1	1	0	0	0	0	0	1	0	1
WHL22.469657	SPU_005228	Sp-CalsynteninL1	1	1	1	0	0	0	0	0	1	0	1
WHL22.469654	SPU_005228	Sp-CalsynteninL1	0	1	1	0	0	0	0	1	0	0	1
WHL22.145411	SPU_025722	Sp-Cara12LB	0	0	0	0	0	0	0	0	0	0	0
WHL22.446073	SPU_012518	Sp-Cara7LA	1	1	1	0	0	0	0	0	1	0	1
WHL22.182576	SPU_004434	Sp-Card11	0	1	0	0	0	0	0	0	0	1	1
WHL22.38552	SPU_022570	Sp-Casc1	1	1	1	0	0	0	0	0	1	0	1
WHL22.523894	SPU_028366	Sp-Cask_1	0	1	1	0	0	0	0	1	0	0	1
WHL22.224938	SPU_007341	Sp-Caspr/C-term	1	1	1	0	0	0	0	0	1	0	1
WHL22.394448	SPU_018348	Sp-CasprL	0	0	1	0	0	1	0	0	0	0	1
WHL22.618754	SPU_000281	Sp-Cat	1	1	1	0	0	0	0	0	1	0	1
WHL22.741597	SPU_026094	Sp-CathepsinL	1	0	0	1	0	0	0	0	0	0	1
WHL22.741606	SPU_026094	Sp-CathepsinL	0	0	0	0	0	0	0	0	0	0	0
WHL22.741594	SPU_026094	Sp-CathepsinL	1	0	0	1	0	0	0	0	0	0	1
WHL22.363067	SPU_007682	Sp-CbpdEL	1	1	1	0	0	0	0	0	1	0	1
WHL22.625616	SPU_001888	Sp-Ccp_1	1	0	0	1	0	0	0	0	0	0	1
WHL22.73425	SPU_015163	Sp-Ccp/Hyr/Lnb/7Tm/Gpcr	0	0	1	0	0	1	0	0	0	0	1
WHL22.675148	SPU_024564	Sp-Cd109L_2	0	1	1	0	0	0	0	1	0	0	1
WHL22.675136	SPU_024564	Sp-Cd109L_2	0	0	1	0	0	1	0	0	0	0	1
WHL22.307027	SPU_019494	Sp-Cdc42	1	1	0	0	0	0	1	0	0	0	1
WHL22.255599	SPU_001657	Sp-Cebpa	1	1	1	0	0	0	0	0	1	0	1
WHL22.507980	SPU_015321	Sp-Celsr1	0	0	1	0	0	1	0	0	0	0	1
WHL22.512011	SPU_015321	Sp-Celsr1	0	0	1	0	0	1	0	0	0	0	1
WHL22.446494	SPU_002588	Sp-Cenpj	1	1	1	0	0	0	0	0	1	0	1
WHL22.497183	SPU_006172	Sp-Cfln	0	0	0	0	0	0	0	0	0	0	0
WHL22.615076	SPU_022997	Sp-Ch25h	0	0	0	0	0	0	0	0	0	0	0
WHL22.12207	SPU_022778	Sp-Chmp4b	1	1	1	0	0	0	0	0	1	0	1
WHL22.438629	SPU_015323	Sp-Ckb	0	0	0	0	0	0	0	0	0	0	0
WHL22.16108	SPU_005856	Sp-Ckip1	0	0	0	0	0	0	0	0	0	0	0
WHL22.608085	SPU_004850	Sp-Clca_1	0	0	1	0	0	1	0	0	0	0	1
WHL22.608490	SPU_004850	Sp-Clca_1	0	0	1	0	0	1	0	0	0	0	1
WHL22.59523	SPU_011332	Sp-Clca1_3	0	0	0	0	0	0	0	0	0	0	0
WHL22.430737	SPU_000164	Sp-Clect	0	0	0	0	0	0	0	0	0	0	0
WHL22.38332	SPU_005989	Sp-Clect_13	0	0	0	0	0	0	0	0	0	0	0
WHL22.39473	SPU_005991	Sp-Clect_14	0	0	0	0	0	0	0	0	0	0	0
WHL22.411845	SPU_011163	Sp-Clect_25	0	0	0	0	0	0	0	0	0	0	0
WHL22.439061	SPU_013825	Sp-Clect_76	0	0	0	0	0	0	0	0	0	0	0
WHL22.9141	SPU_000346	Sp-Clect/Fn3_17	0	0	0	0	0	0	0	0	0	0	0
WHL22.9144	SPU_000346	Sp-Clect/Fn3_17	0	0	0	0	0	0	0	0	0	0	0
WHL22.160761	SPU_001312	Sp-ClvhH2b	1	0	0	1	0	0	0	0	0	0	1
WHL22.103924	SPU_022072	Sp-ClvhH4	0	0	0	0	0	0	0	0	0	0	0
WHL22.12952	SPU_012898	Sp-Cnnm2	1	1	1	0	0	0	0	0	1	0	1
WHL22.480843	SPU_020268	Sp-Cnp	1	1	1	0	0	0	0	0	1	0	1
WHL22.557142	SPU_016288	Sp-Cnpy4	1	1	1	0	0	0	0	0	1	0	1
WHL22.77073	SPU_015708	Sp-Col4a2	1	0	1	0	1	0	0	0	0	0	1
WHL22.589063	SPU_000958	Sp-Col4a2f	0	0	0	0	0	0	0	0	0	0	0
WHL22.541376	SPU_005167	Sp-Col805b_2	0	0	1	0	0	1	0	0	0	0	1
WHL22.541315	SPU_005167	Sp-Col805b_2	0	0	0	0	0	0	0	0	0	0	0
WHL22.243136	SPU_020139	Sp-Cola2L_2	1	0	0	1	0	0	0	0	0	0	1
WHL22.559736	SPU_006067	Sp-Colf_1	0	0	0	0	0	0	0	0	0	0	0
WHL22.453069	SPU_017872	Sp-Colf_13	0	0	0	0	0	0	0	0	0	0	0
WHL22.453075	SPU_017872	Sp-Colf_13	0	0	0	0	0	0	0	0	0	0	0
WHL22.88417	SPU_000229	Sp-CopineC	1	1	1	0	0	0	0	0	1	0	1
WHL22.196039	SPU_020636	Sp-CopineD	1	0	1	0	1	0	0	0	0	0	1
WHL22.217147	SPU_008019	Sp-CopineL	0	0	0	0	0	0	0	0	0	0	0
WHL22.541277	SPU_025362	Sp-Coro2b	1	1	1	0	0	0	0	0	1	0	1
WHL22.715503	SPU_027885	Sp-Cp	1	1	1	0	0	0	0	0	1	0	1
WHL22.512952	SPU_007221	Sp-Cp_1	0	0	0	0	0	0	0	0	0	0	0
WHL22.512949	SPU_007221	Sp-Cp_1	0	0	0	0	0	0	0	0	0	0	0
WHL22.769018	SPU_021991	Sp-Cpa2L_4	0	0	0	0	0	0	0	0	0	0	0
WHL22.618406	SPU_016807	Sp-CrumbsL1	1	0	1	0	1	0	0	0	0	0	1
WHL22.184359	SPU_009481	Sp-CskaI	1	1	1	0	0	0	0	0	1	0	1
WHL22.589082	SPU_009155	Sp-Ctnnb	1	1	1	0	0	0	0	0	1	0	1
WHL22.170162	SPU_014914	Sp-Cts10	1	1	1	0	0	0	0	0	1	0	1
WHL22.415689	SPU_009601	Sp-Cts4	0	0	0	0	0	0	0	0	0	0	0
WHL22.415683	SPU_009601	Sp-Cts4	0	1	0	0	0	0	0	0	0	1	1
WHL22.323131	SPU_013893	Sp-Cts5	1	1	1	0	0	0	0	0	1	0	1
WHL22.316785	SPU_004412	Sp-Cub/Egf	1	1	1	0	0	0	0	0	1	0	1
WHL22.210092	SPU_022366	Sp-CubnL_6	1	1	1	0	0	0	0	0	1	0	1
WHL22.733408	SPU_007484	Sp-Cycpln	0	0	0	0	0	0	0	0	0	0	0
WHL22.217788	SPU_018991	Sp-Cyld	1	1	1	0	0	0	0	0	1	0	1
WHL22.512518	SPU_011766	Sp-Cyld_1	0	1	1	0	0	0	0	1	0	0	1
WHL22.167044	SPU_008505	Sp-Cys_rich_fgfr	1	0	1	0	1	0	0	0	0	0	1
WHL22.65627	SPU_009922	Sp-Cys_rich_fgfr_1	0	1	0	0	0	0	0	0	0	1	1
WHL22.503080	SPU_019782	Sp-Cys_rich_fgfr_3	0	0	0	0	0	0	0	0	0	0	0
WHL22.503086	SPU_019782	Sp-Cys_rich_fgfr_3	0	0	0	0	0	0	0	0	0	0	0
WHL22.60281	SPU_005390	Sp-Dcst2-3	1	1	1	0	0	0	0	0	1	0	1
WHL22.423696	SPU_016128	Sp-Delta	1	1	1	0	0	0	0	0	1	0	1
WHL22.326136	SPU_020592	Sp-Dgkd	1	1	1	0	0	0	0	0	1	0	1
WHL22.342226	SPU_003345	Sp-Dkk1	1	1	1	0	0	0	0	0	1	0	1
WHL22.145138	SPU_027921	Sp-Dmc1	0	0	0	0	0	0	0	0	0	0	0
WHL22.145132	SPU_027921	Sp-Dmc1	1	1	1	0	0	0	0	0	1	0	1
WHL22.608229	SPU_002148	Sp-Dnajb1	1	1	0	0	0	0	1	0	0	0	1
WHL22.384643	SPU_016117	Sp-Dnajc13-2	0	1	1	0	0	0	0	1	0	0	1
WHL22.553753	SPU_022588	Sp-Dnase1_2	0	0	0	0	0	0	0	0	0	0	0
WHL22.224649	SPU_007930	Sp-Dnaseg	0	1	1	0	0	0	0	1	0	0	1
WHL22.198173	SPU_000513	Sp-Do1(Udx1)	1	1	1	0	0	0	0	0	1	0	1
WHL22.27430	SPU_023330	Sp-Dpd1L_1	0	0	0	0	0	0	0	0	0	0	0
WHL22.544154	SPU_017106	Sp-Dr	0	0	1	0	0	1	0	0	0	0	1
WHL22.544150	SPU_005718	Sp-Dri_2	1	0	1	0	1	0	0	0	0	0	1
WHL22.472539	SPU_006513	Sp-Dusp10	1	1	1	0	0	0	0	0	1	0	1
WHL22.417009	SPU_011684	Sp-Dynlc2-4d	0	0	0	0	0	0	0	0	0	0	0
WHL22.403867	SPU_026072	Sp-EceL	1	1	1	0	0	0	0	0	1	0	1
WHL22.49319	SPU_026843	Sp-Echn43	0	1	1	0	0	0	0	1	0	0	1
WHL22.139213	SPU_000595	Sp-Ef1a	1	1	1	0	0	0	0	0	1	0	1
WHL22.621332	SPU_009949	Sp-Ef1a_1	0	0	0	0	0	0	0	0	0	0	0
WHL22.620680	SPU_009949	Sp-Ef1a_1	1	1	1	0	0	0	0	0	1	0	1
WHL22.488333	SPU_010829	Sp-Ef2	1	1	1	0	0	0	0	0	1	0	1
WHL22.83236	SPU_006930	Sp-Egfia_1	0	0	0	0	0	0	0	0	0	0	0
WHL22.562614	SPU_022963	Sp-EhH4_64	1	0	0	1	0	0	0	0	0	0	1
WHL22.164536	SPU_023075	Sp-EhH4_65	0	1	1	0	0	0	0	1	0	0	1
WHL22.732639	SPU_026863	Sp-Eif3c	1	0	0	1	0	0	0	0	0	0	1
WHL22.732633	SPU_026863	Sp-Eif3c	1	1	1	0	0	0	0	0	1	0	1
WHL22.159717	SPU_023083	Sp-Eif4A	0	0	0	0	0	0	0	0	0	0	0
WHL22.159708	SPU_023083	Sp-Eif4A	0	0	0	0	0	0	0	0	0	0	0
WHL22.109107	SPU_002324	Sp-ElavL	1	1	1	0	0	0	0	0	1	0	1
WHL22.347074	SPU_016836	Sp-EMI/Egf	0	0	1	0	0	1	0	0	0	0	1
WHL22.347071	SPU_016836	Sp-EMI/Egf	0	0	0	0	0	0	0	0	0	0	0
WHL22.437753	SPU_013819	Sp-Eno1	1	1	1	0	0	0	0	0	1	0	1
WHL22.25917	SPU_011978	Sp-Enpep	0	0	1	0	0	1	0	0	0	0	1
WHL22.25901	SPU_016020	Sp-Enpep_2	0	0	1	0	0	1	0	0	0	0	1
WHL22.110632	SPU_027145	Sp-Eph	1	1	1	0	0	0	0	0	1	0	1
WHL22.736379	SPU_020738	Sp-Eprpr	0	1	0	0	0	0	0	0	0	1	1
WHL22.552472	SPU_018483	Sp-Erg	1	1	1	0	0	0	0	0	1	0	1
WHL22.238821	SPU_002874	Sp-Ets1/2	1	1	1	0	0	0	0	0	1	0	1
WHL22.227650	SPU_018797	Sp-Evi1	1	1	1	0	0	0	0	0	1	0	1
WHL22.553365	SPU_002640	Sp-Evi5	1	0	0	1	0	0	0	0	0	0	1
WHL22.553368	SPU_002640	Sp-Evi5	1	1	1	0	0	0	0	0	1	0	1
WHL22.694669	SPU_001084	Sp-Exoc4_1	1	0	1	0	1	0	0	0	0	0	1
WHL22.237517	SPU_001929	Sp-Exostl	1	0	1	0	1	0	0	0	0	0	1
WHL22.677169	SPU_026201	Sp-Fam109a	1	1	1	0	0	0	0	0	1	0	1
WHL22.706014	SPU_000630	Sp-Fam20c	1	1	1	0	0	0	0	0	1	0	1
WHL22.654444	SPU_013763	Sp-Fam20c_1	1	1	1	0	0	0	0	0	1	0	1
WHL22.535265	SPU_005029	Sp-Fam21a	1	1	1	0	0	0	0	0	1	0	1
WHL22.221501	SPU_011074	Sp-Fam55c	0	1	1	0	0	0	0	1	0	0	1
WHL22.675616	SPU_007958	Sp-Fam55cL	0	0	0	0	0	0	0	0	0	0	0
WHL22.675613	SPU_007958	Sp-Fam55cL	0	0	0	0	0	0	0	0	0	0	0
WHL22.43303	SPU_004879	Sp-Fam55cL_2	0	0	0	0	0	0	0	0	0	0	0
WHL22.43309	SPU_004879	Sp-Fam55cL_2	0	0	0	0	0	0	0	0	0	0	0
WHL22.420486	SPU_008101	Sp-Fam78a	1	1	1	0	0	0	0	0	1	0	1
WHL22.296670	SPU_004532	Sp-Fat1L	1	0	1	0	1	0	0	0	0	0	1
WHL22.296578	SPU_004532	Sp-Fat1L	0	0	0	0	0	0	0	0	0	0	0
WHL22.314470	SPU_028567	Sp-Fbn2	0	0	0	0	0	0	0	0	0	0	0
WHL22.314476	SPU_028567	Sp-Fbn2	1	0	0	1	0	0	0	0	0	0	1
WHL22.324858	SPU_008613	Sp-Fbn2L_1	1	0	1	0	1	0	0	0	0	0	1
WHL22.145770	SPU_014065	Sp-Fbn3_2	1	0	1	0	1	0	0	0	0	0	1
WHL22.524075	SPU_020902	Sp-Fbn3L	1	1	1	0	0	0	0	0	1	0	1
WHL22.300640	SPU_025859	Sp-Fbxl16	1	1	1	0	0	0	0	0	1	0	1
WHL22.453081	SPU_013557	Sp-Fcolf	0	0	0	0	0	0	0	0	0	0	0
WHL22.453084	SPU_013557	Sp-Fcolf	0	0	0	0	0	0	0	0	0	0	0
WHL22.541149	SPU_026008	Sp-FcolI/II/IIIf	0	1	0	0	0	0	0	0	0	1	1
WHL22.552587	SPU_015642	Sp-Fgd4	1	1	1	0	0	0	0	0	1	0	1
WHL22.343932	SPU_006242	Sp-Fgf9/16/20	1	0	0	1	0	0	0	0	0	0	1
WHL22.644492	SPU_018964	Sp-Fk506bp2	1	1	1	0	0	0	0	0	1	0	1
WHL22.739140	SPU_004060	Sp-Fkbp15-2	1	1	1	0	0	0	0	0	1	0	1
WHL22.135677	SPU_019691	Sp-Flot1	1	1	1	0	0	0	0	0	1	0	1
WHL22.505296	SPU_005061	Sp-Flot2h	1	1	1	0	0	0	0	0	1	0	1
WHL22.586912	SPU_000736	Sp-Fn3_11	1	0	0	1	0	0	0	0	0	0	1
WHL22.586928	SPU_000736	Sp-Fn3_11	0	0	0	0	0	0	0	0	0	0	0
WHL22.516341	SPU_011180	Sp-Fn3/Egff_1	1	1	1	0	0	0	0	0	1	0	1
WHL22.620824	SPU_005508	Sp-Fn3/Ig_2	0	1	0	0	0	0	0	0	0	1	1
WHL22.620811	SPU_005508	Sp-Fn3/Ig_2	0	0	0	0	0	0	0	0	0	0	0
WHL22.147868	SPU_004746	Sp-Fn3/Igf_29	1	1	1	0	0	0	0	0	1	0	1
WHL22.709042	SPU_019478	Sp-Fn3f_66	0	0	0	0	0	0	0	0	0	0	0
WHL22.323968	SPU_020676	Sp-Fn3f_67	1	1	1	0	0	0	0	0	1	0	1
WHL22.53011	SPU_004758	Sp-Fn3f_9	1	0	1	0	1	0	0	0	0	0	1
WHL22.538480	SPU_021173	Sp-Fos	1	1	1	0	0	0	0	0	1	0	1
WHL22.743430	SPU_004551	Sp-FoxB	1	1	1	0	0	0	0	0	1	0	1
WHL22.490768	SPU_025010	Sp-FoxK	1	1	1	0	0	0	0	0	1	0	1
WHL22.607384	SPU_015243	Sp-FoxN2/3	1	1	1	0	0	0	0	0	1	0	1
WHL22.241099	SPU_009178	Sp-FoxO	1	1	1	0	0	0	0	0	1	0	1
WHL22.538597	SPU_021172	Sp-Fra2	1	1	1	0	0	0	0	0	1	0	1
WHL22.435331	SPU_005999	Sp-Fras1	1	1	1	0	0	0	0	0	1	0	1
WHL22.435379	SPU_005999	Sp-Fras1	0	1	0	0	0	0	0	0	0	1	1
WHL22.427938	SPU_022598	Sp-FReD	1	1	1	0	0	0	0	0	1	0	1
WHL22.141951	SPU_023016	Sp-Frem1L	0	0	1	0	0	1	0	0	0	0	1
WHL22.142086	SPU_001796	Sp-Frem2	1	0	0	1	0	0	0	0	0	0	1
WHL22.143760	SPU_001796	Sp-Frem2	0	1	1	0	0	0	0	1	0	0	1
WHL22.293690	SPU_004876	Sp-Fth1	0	0	1	0	0	1	0	0	0	0	1
WHL22.480580	SPU_028030	Sp-Furin_1	1	1	1	0	0	0	0	0	1	0	1
WHL22.480593	SPU_028030	Sp-Furin_1	0	0	0	0	0	0	0	0	0	0	0
WHL22.504363	SPU_010840	Sp-G-cadL1	1	1	1	0	0	0	0	0	1	0	1
WHL22.52231	SPU_007767	Sp-Gabrb3L	1	0	1	0	1	0	0	0	0	0	1
WHL22.415416	SPU_011039	Sp-Gage1	0	0	1	0	0	1	0	0	0	0	1
WHL22.354171	SPU_014208	Sp-GagpolL_7	0	0	0	0	0	0	0	0	0	0	0
WHL22.377473	SPU_006306	Sp-Gal/lec3	1	1	1	0	0	0	0	0	1	0	1
WHL22.664749	SPU_015125	Sp-Gal3st1_6	1	1	1	0	0	0	0	0	1	0	1
WHL22.699124	SPU_017159	Sp-Galnact2	1	1	1	0	0	0	0	0	1	0	1
WHL22.660411	SPU_027015	Sp-GataC	1	1	1	0	0	0	0	0	1	0	1
WHL22.54333	SPU_006462	Sp-Gcm	1	1	1	0	0	0	0	0	1	0	1
WHL22.624715	SPU_005370	Sp-Gcn1l1	1	1	1	0	0	0	0	0	1	0	1
WHL22.70561	SPU_004870	Sp-Gcnt1	0	0	0	0	0	0	0	0	0	0	0
WHL22.325809	SPU_006909	Sp-Gcsa	0	1	1	0	0	0	0	1	0	0	1
WHL22.384598	SPU_000296	Sp-Gelslnph	1	1	1	0	0	0	0	0	1	0	1
WHL22.547328	SPU_014715	Sp-Gelsolinh2	1	1	1	0	0	0	0	0	1	0	1
WHL22.762062	SPU_013414	Sp-Gi	1	1	1	0	0	0	0	0	1	0	1
WHL22.42744	SPU_023855	Sp-Glt8d1	1	1	1	0	0	0	0	0	1	0	1
WHL22.337831	SPU_003977	Sp-Glud1_2	1	1	1	0	0	0	0	0	1	0	1
WHL22.453047	SPU_022672	Sp-GnsL	0	0	1	0	0	1	0	0	0	0	1
WHL22.453181	SPU_022672	Sp-GnsL	0	0	0	0	0	0	0	0	0	0	0
WHL22.731493	SPU_007553	Sp-Go	0	1	0	0	0	0	0	0	0	1	1
WHL22.310975	SPU_003084	Sp-Gpc1246_1	0	0	1	0	0	1	0	0	0	0	1
WHL22.735798	SPU_007485	Sp-Gs	1	1	1	0	0	0	0	0	1	0	1
WHL22.585269	SPU_013436	Sp-Gsx	1	1	1	0	0	0	0	0	1	0	1
WHL22.250134	SPU_028135	Sp-H1-0	1	0	1	0	1	0	0	0	0	0	1
WHL22.338109	SPU_016739	Sp-Hdlbp	1	1	1	0	0	0	0	0	1	0	1
WHL22.314874	SPU_007209	Sp-Heatr7a	1	1	1	0	0	0	0	0	1	0	1
WHL22.400664	SPU_024626	Sp-Heatr7a_2	1	1	1	0	0	0	0	0	1	0	1
WHL22.400658	SPU_024626	Sp-Heatr7a_2	0	0	0	0	0	0	0	0	0	0	0
WHL22.763980	SPU_011693	Sp-Hemic1	0	0	1	0	0	1	0	0	0	0	1
WHL22.763956	SPU_001282	Sp-HemiL	1	1	1	0	0	0	0	0	1	0	1
WHL22.235339	SPU_021608	Sp-HesC	1	1	1	0	0	0	0	0	1	0	1
WHL22.442624	SPU_024890	Sp-HH2az	1	1	1	0	0	0	0	0	1	0	1
WHL22.96633	SPU_027169	Sp-Hmcn1L_4	1	0	0	1	0	0	0	0	0	0	1
WHL22.535096	SPU_015819	Sp-Homer2	1	1	1	0	0	0	0	0	1	0	1
WHL22.7559	SPU_022236	Sp-Hsp40B	1	1	1	0	0	0	0	0	1	0	1
WHL22.418814	SPU_005808	Sp-Hsp701B	0	0	0	0	0	0	0	0	0	0	0
WHL22.246212	SPU_016500	Sp-Hsp701D	0	0	0	0	0	0	0	0	0	0	0
WHL22.310988	SPU_009164	Sp-Hsp701E	1	1	1	0	0	0	0	0	1	0	1
WHL22.760225	SPU_008560	Sp-Hsp702A	1	1	1	0	0	0	0	0	1	0	1
WHL22.115549	SPU_009476	Sp-Hsp70L_2	0	0	0	0	0	0	0	0	0	0	0
WHL22.115545	SPU_009476	Sp-Hsp70L_2	0	0	0	0	0	0	0	0	0	0	0
WHL22.199040	SPU_027527	Sp-Hsp901	1	1	0	0	0	0	1	0	0	0	1
WHL22.276748	SPU_020322	Sp-Hsp902a1	0	0	0	0	0	0	0	0	0	0	0
WHL22.250276	SPU_024082	Sp-Hsp90L	1	1	1	0	0	0	0	0	1	0	1
WHL22.192596	SPU_024103	Sp-HspD1	1	1	1	0	0	0	0	0	1	0	1
WHL22.446356	SPU_023212	Sp-Hypp_1077	1	1	1	0	0	0	0	0	1	0	1
WHL22.544732	SPU_023382	Sp-Hypp_1083	1	0	0	1	0	0	0	0	0	0	1
WHL22.36324	SPU_023910	Sp-Hypp_1098	0	0	0	0	0	0	0	0	0	0	0
WHL22.702585	SPU_024022	Sp-Hypp_1101	1	0	0	1	0	0	0	0	0	0	1
WHL22.620036	SPU_024437	Sp-Hypp_1115	0	0	0	0	0	0	0	0	0	0	0
WHL22.619667	SPU_024437	Sp-Hypp_1115	0	0	0	0	0	0	0	0	0	0	0
WHL22.619661	SPU_024437	Sp-Hypp_1115	0	0	0	0	0	0	0	0	0	0	0
WHL22.620039	SPU_024437	Sp-Hypp_1115	0	0	0	0	0	0	0	0	0	0	0
WHL22.520986	SPU_014308	Sp-Hypp_112	1	0	0	1	0	0	0	0	0	0	1
WHL22.147005	SPU_025499	Sp-Hypp_1150	0	0	0	0	0	0	0	0	0	0	0
WHL22.673268	SPU_015906	Sp-Hypp_120	0	0	0	0	0	0	0	0	0	0	0
WHL22.557343	SPU_016285	Sp-Hypp_126	1	1	0	0	0	0	1	0	0	0	1
WHL22.609031	SPU_017588	Sp-Hypp_136	0	0	0	0	0	0	0	0	0	0	0
WHL22.609043	SPU_017588	Sp-Hypp_136	0	0	0	0	0	0	0	0	0	0	0
WHL22.215148	SPU_002188	Sp-Hypp_1377	0	0	0	0	0	0	0	0	0	0	0
WHL22.649801	SPU_004307	Sp-Hypp_1512	0	0	0	0	0	0	0	0	0	0	0
WHL22.35403	SPU_005014	Sp-Hypp_1556	1	1	1	0	0	0	0	0	1	0	1
WHL22.69901	SPU_005664	Sp-Hypp_1594	1	1	1	0	0	0	0	0	1	0	1
WHL22.111821	SPU_007451	Sp-Hypp_1723	0	0	0	0	0	0	0	0	0	0	0
WHL22.220526	SPU_008088	Sp-Hypp_1765	0	0	0	0	0	0	0	0	0	0	0
WHL22.635160	SPU_010169	Sp-Hypp_1901	0	1	1	0	0	0	0	1	0	0	1
WHL22.282755	SPU_011138	Sp-Hypp_1961	0	0	0	0	0	0	0	0	0	0	0
WHL22.471859	SPU_011507	Sp-Hypp_1984	0	1	1	0	0	0	0	1	0	0	1
WHL22.691564	SPU_012486	Sp-Hypp_2035	0	0	0	0	0	0	0	0	0	0	0
WHL22.68324	SPU_023775	Sp-Hypp_206	0	0	0	0	0	0	0	0	0	0	0
WHL22.33549	SPU_013143	Sp-Hypp_2072	1	0	1	0	1	0	0	0	0	0	1
WHL22.437292	SPU_023956	Sp-Hypp_208	1	0	1	0	1	0	0	0	0	0	1
WHL22.605069	SPU_014524	Sp-Hypp_2156	1	1	1	0	0	0	0	0	1	0	1
WHL22.499990	SPU_014848	Sp-Hypp_2173	1	1	1	0	0	0	0	0	1	0	1
WHL22.123763	SPU_015902	Sp-Hypp_2238	1	0	0	1	0	0	0	0	0	0	1
WHL22.20888	SPU_016397	Sp-Hypp_2259	1	1	0	0	0	0	1	0	0	0	1
WHL22.160164	SPU_017151	Sp-Hypp_2306	1	0	0	1	0	0	0	0	0	0	1
WHL22.609046	SPU_017589	Sp-Hypp_2345	0	0	0	0	0	0	0	0	0	0	0
WHL22.609052	SPU_017590	Sp-Hypp_2346	0	0	0	0	0	0	0	0	0	0	0
WHL22.759049	SPU_018389	Sp-Hypp_2383	1	1	1	0	0	0	0	0	1	0	1
WHL22.239326	SPU_018405	Sp-Hypp_2386	0	0	0	0	0	0	0	0	0	0	0
WHL22.2808	SPU_019319	Sp-Hypp_2431	1	1	1	0	0	0	0	0	1	0	1
WHL22.576155	SPU_019377	Sp-Hypp_2436	0	0	1	0	0	1	0	0	0	0	1
WHL22.678108	SPU_019457	Sp-Hypp_2443	0	0	0	0	0	0	0	0	0	0	0
WHL22.533056	SPU_020208	Sp-Hypp_2496	0	0	0	0	0	0	0	0	0	0	0
WHL22.114590	SPU_022543	Sp-Hypp_2615	0	0	0	0	0	0	0	0	0	0	0
WHL22.735269	SPU_022631	Sp-Hypp_2620	0	0	0	0	0	0	0	0	0	0	0
WHL22.296912	SPU_024155	Sp-Hypp_2712	0	0	0	0	0	0	0	0	0	0	0
WHL22.735550	SPU_026140	Sp-Hypp_2821	0	0	0	0	0	0	0	0	0	0	0
WHL22.530175	SPU_026703	Sp-Hypp_2862	1	1	1	0	0	0	0	0	1	0	1
WHL22.250153	SPU_028138	Sp-Hypp_2936	0	0	0	0	0	0	0	0	0	0	0
WHL22.635143	SPU_028450	Sp-Hypp_2956	0	0	0	0	0	0	0	0	0	0	0
WHL22.467252	SPU_000353	Sp-Hypp_299	0	1	0	0	0	0	0	0	0	1	1
WHL22.239379	SPU_018406	Sp-Hypp_2998	0	0	0	0	0	0	0	0	0	0	0
WHL22.7111	SPU_023289	Sp-Hypp_3000	1	1	1	0	0	0	0	0	1	0	1
WHL22.84419	SPU_008952	Sp-Hypp_3004	1	1	1	0	0	0	0	0	1	0	1
WHL22.336207	SPU_022613	Sp-Hypp_3004	0	0	0	0	0	0	0	0	0	0	0
WHL22.336210	SPU_022613	Sp-Hypp_3004	0	0	0	0	0	0	0	0	0	0	0
WHL22.722171	SPU_008958	Sp-Hypp_3005	1	1	1	0	0	0	0	0	1	0	1
WHL22.279611	SPU_012929	Sp-Hypp_3018	0	0	0	0	0	0	0	0	0	0	0
WHL22.60826	SPU_018957	Sp-Hypp_3036	1	1	0	0	0	0	1	0	0	0	1
WHL22.203249	SPU_015408	Sp-Hypp_3054	0	0	0	0	0	0	0	0	0	0	0
WHL22.303777	SPU_003680	Sp-Hypp_3092	1	0	1	0	1	0	0	0	0	0	1
WHL22.722797	SPU_000752	Sp-Hypp_313	1	1	1	0	0	0	0	0	1	0	1
WHL22.86772	SPU_008687	Sp-Hypp_35	0	0	0	0	0	0	0	0	0	0	0
WHL22.196109	SPU_005208	Sp-Hypp_440	1	1	1	0	0	0	0	0	1	0	1
WHL22.501738	SPU_005247	Sp-Hypp_442	1	1	1	0	0	0	0	0	1	0	1
WHL22.476439	SPU_005872	Sp-Hypp_466	0	0	0	0	0	0	0	0	0	0	0
WHL22.476460	SPU_005872	Sp-Hypp_466	0	0	0	0	0	0	0	0	0	0	0
WHL22.476498	SPU_005872	Sp-Hypp_466	0	0	0	0	0	0	0	0	0	0	0
WHL22.96193	SPU_009035	Sp-Hypp_566	0	0	1	0	0	1	0	0	0	0	1
WHL22.524282	SPU_013062	Sp-Hypp_701	1	1	1	0	0	0	0	0	1	0	1
WHL22.620104	SPU_017018	Sp-Hypp_857	1	1	1	0	0	0	0	0	1	0	1
WHL22.620101	SPU_017018	Sp-Hypp_857	0	0	0	0	0	0	0	0	0	0	0
WHL22.34872	SPU_017630	Sp-Hypp_885	1	1	1	0	0	0	0	0	1	0	1
WHL22.35582	SPU_017641	Sp-Hypp_887	1	1	1	0	0	0	0	0	1	0	1
WHL22.389481	SPU_018255	Sp-Hypp_912	1	1	1	0	0	0	0	0	1	0	1
WHL22.678839	SPU_019034	Sp-Hypp_925	0	0	0	0	0	0	0	0	0	0	0
WHL22.501386	SPU_019173	Sp-Hypp_929	0	0	0	0	0	0	0	0	0	0	0
WHL22.22875	SPU_019665	Sp-Hypp_941	0	0	0	0	0	0	0	0	0	0	0
WHL22.22857	SPU_019665	Sp-Hypp_941	0	0	0	0	0	0	0	0	0	0	0
WHL22.22869	SPU_019665	Sp-Hypp_941	0	0	0	0	0	0	0	0	0	0	0
WHL22.573746	SPU_013967	Sp-Ift172_5	0	1	1	0	0	0	0	1	0	0	1
WHL22.139325	SPU_017202	Sp-Ig/Egf/Vwc	0	0	0	0	0	0	0	0	0	0	0
WHL22.139301	SPU_017202	Sp-Ig/Egf/Vwc	1	0	1	0	1	0	0	0	0	0	1
WHL22.593770	SPU_000469	Sp-Igcamr	1	1	0	0	0	0	1	0	0	0	1
WHL22.165444	SPU_000453	Sp-Igf_17	0	0	0	0	0	0	0	0	0	0	0
WHL22.661998	SPU_019695	Sp-Igf2r	0	1	0	0	0	0	0	0	0	1	1
WHL22.661977	SPU_019695	Sp-Igf2r	1	1	1	0	0	0	0	0	1	0	1
WHL22.662001	SPU_019695	Sp-Igf2r	0	1	0	0	0	0	0	0	0	1	1
WHL22.628298	SPU_028902	Sp-IgfbpL7	1	0	1	0	1	0	0	0	0	0	1
WHL22.222145	SPU_024083	Sp-Iqgap1_2	1	1	1	0	0	0	0	0	1	0	1
WHL22.551965	SPU_003044	Sp-Iqsec1	1	1	1	0	0	0	0	0	1	0	1
WHL22.580778	SPU_017187	Sp-Jip3	1	1	1	0	0	0	0	0	1	0	1
WHL22.580754	SPU_019022	Sp-Jip3_1	0	0	0	0	0	0	0	0	0	0	0
WHL22.580730	SPU_001396	Sp-Jip3_2	0	0	1	0	0	1	0	0	0	0	1
WHL22.318085	SPU_003102	Sp-Jun	1	1	1	0	0	0	0	0	1	0	1
WHL22.219139	SPU_010567	Sp-Kcnk18	1	0	0	1	0	0	0	0	0	0	1
WHL22.219142	SPU_010567	Sp-Kcnk18	0	0	0	0	0	0	0	0	0	0	0
WHL22.391565	SPU_011345	Sp-Kctd12b	1	1	1	0	0	0	0	0	1	0	1
WHL22.707561	SPU_025915	Sp-Kiaa0174L	0	1	1	0	0	0	0	1	0	0	1
WHL22.766136	SPU_025423	Sp-Kiaa0196	0	0	0	0	0	0	0	0	0	0	0
WHL22.33947	SPU_020116	Sp-Kiaa1033	0	1	1	0	0	0	0	1	0	0	1
WHL22.759814	SPU_006145	Sp-Kiaa1324L	1	1	1	0	0	0	0	0	1	0	1
WHL22.218403	SPU_016120	Sp-Kif21	0	1	1	0	0	0	0	1	0	0	1
WHL22.305565	SPU_016664	Sp-Kif21a	0	1	1	0	0	0	0	1	0	0	1
WHL22.305559	SPU_002954	Sp-Kif21A	1	1	1	0	0	0	0	0	1	0	1
WHL22.200087	SPU_006812	Sp-Kirrel2L	0	1	0	0	0	0	0	0	0	1	1
WHL22.555381	SPU_027046	Sp-Kirrel2L_4	0	0	0	0	0	0	0	0	0	0	0
WHL22.555393	SPU_027046	Sp-Kirrel2L_4	0	0	0	0	0	0	0	0	0	0	0
WHL22.699052	SPU_024995	Sp-KirrelL	1	1	1	0	0	0	0	0	1	0	1
WHL22.224582	SPU_011304	Sp-Klhl29	1	0	1	0	1	0	0	0	0	0	1
WHL22.224553	SPU_011304	Sp-Klhl29	1	1	1	0	0	0	0	0	1	0	1
WHL22.691597	SPU_006029	Sp-KnkL	1	1	0	0	0	0	1	0	0	0	1
WHL22.233632	SPU_021428	Sp-L1	0	0	0	0	0	0	0	0	0	0	0
WHL22.40989	SPU_010535	Sp-LacL_2	1	1	1	0	0	0	0	0	1	0	1
WHL22.441481	SPU_012138	Sp-LamG/Egff2	1	0	1	0	1	0	0	0	0	0	1
WHL22.273077	SPU_023661	Sp-Lhh2ba	0	0	0	0	0	0	0	0	0	0	0
WHL22.61681	SPU_000972	Sp-Lhh2bc	0	0	0	0	0	0	0	0	0	0	0
WHL22.325648	SPU_012626	Sp-Lhh2bd	0	0	1	0	0	1	0	0	0	0	1
WHL22.295874	SPU_019138	Sp-Lhh2be	0	1	0	0	0	0	0	0	0	1	1
WHL22.283850	SPU_024343	Sp-Lhh2bg	0	0	0	0	0	0	0	0	0	0	0
WHL22.57355	SPU_002809	Sp-Lhh2bj	0	0	1	0	0	1	0	0	0	0	1
WHL22.279692	SPU_001725	Sp-Lhh4c	1	1	1	0	0	0	0	0	1	0	1
WHL22.8495	SPU_007815	Sp-Lhh4f	0	0	0	0	0	0	0	0	0	0	0
WHL22.271844	SPU_025246	Sp-Lman2	1	1	1	0	0	0	0	0	1	0	1
WHL22.183905	SPU_005782	Sp-Loc201475	1	1	1	0	0	0	0	0	1	0	1
WHL22.185078	SPU_016180	Sp-Lrp1L_2	1	1	1	0	0	0	0	0	1	0	1
WHL22.185096	SPU_016179	Sp-Lrp4-2	0	1	0	0	0	0	0	0	0	1	1
WHL22.120471	SPU_014617	Sp-Lrp6	0	0	0	0	0	0	0	0	0	0	0
WHL22.120474	SPU_014617	Sp-Lrp6	0	0	0	0	0	0	0	0	0	0	0
WHL22.708298	SPU_023953	Sp-Lrp6_2	0	0	0	0	0	0	0	0	0	0	0
WHL22.539633	SPU_003918	Sp-Lrp8	1	1	0	0	0	0	1	0	0	0	1
WHL22.638751	SPU_006165	Sp-LrpL_1	0	1	0	0	0	0	0	0	0	1	1
WHL22.638754	SPU_006165	Sp-LrpL_1	0	0	0	0	0	0	0	0	0	0	0
WHL22.128637	SPU_021340	Sp-Lrr/Fn3f	0	1	0	0	0	0	0	0	0	1	1
WHL22.128586	SPU_021340	Sp-Lrr/Fn3f	1	0	0	1	0	0	0	0	0	0	1
WHL22.128556	SPU_021340	Sp-Lrr/Fn3f	0	1	0	0	0	0	0	0	0	1	1
WHL22.128607	SPU_021340	Sp-Lrr/Fn3f	1	1	1	0	0	0	0	0	1	0	1
WHL22.453308	SPU_001129	Sp-Lrr/Igr_10	0	1	1	0	0	0	0	1	0	0	1
WHL22.473071	SPU_005538	Sp-Lrr/Igr_2	1	0	1	0	1	0	0	0	0	0	1
WHL22.176382	SPU_002757	Sp-Lrr/Igr_6	1	1	1	0	0	0	0	0	1	0	1
WHL22.553028	SPU_025966	Sp-Lrr15L	0	1	1	0	0	0	0	1	0	0	1
WHL22.325818	SPU_020616	Sp-Lrrc68	1	1	1	0	0	0	0	0	1	0	1
WHL22.408784	SPU_009036	Sp-Lrrka	1	1	1	0	0	0	0	0	1	0	1
WHL22.408787	SPU_009036	Sp-Lrrka	0	1	0	0	0	0	0	0	0	1	1
WHL22.95048	SPU_002117	Sp-LshmanlsnL	1	0	1	0	1	0	0	0	0	0	1
WHL22.95090	SPU_002117	Sp-LshmanlsnL	1	1	1	0	0	0	0	0	1	0	1
WHL22.757086	SPU_002549	Sp-MacpfB.0	0	1	0	0	0	0	0	0	0	1	1
WHL22.327304	SPU_026454	Sp-Mamdc4-13	0	0	0	0	0	0	0	0	0	0	0
WHL22.22896	SPU_002804	Sp-Man2a2_1	0	0	1	0	0	1	0	0	0	0	1
WHL22.445471	SPU_004628	Sp-Map1aph	1	1	1	0	0	0	0	0	1	0	1
WHL22.399274	SPU_020612	Sp-Megf10	0	0	0	0	0	0	0	0	0	0	0
WHL22.99381	SPU_007308	Sp-Megf6	1	0	1	0	1	0	0	0	0	0	1
WHL22.691603	SPU_006030	Sp-Megf6-2	0	0	0	0	0	0	0	0	0	0	0
WHL22.587091	SPU_005707	Sp-Mgat4c	1	1	1	0	0	0	0	0	1	0	1
WHL22.660211	SPU_019323	Sp-MifL2	0	0	0	0	0	0	0	0	0	0	0
WHL22.342203	SPU_022561	Sp-Mipphp1	1	0	1	0	1	0	0	0	0	0	1
WHL22.35117	SPU_005577	Sp-Mmp18/19L3	0	0	0	0	0	0	0	0	0	0	0
WHL22.24845	SPU_009924	Sp-Mmp18/19L5	1	0	0	1	0	0	0	0	0	0	1
WHL22.24848	SPU_005723	Sp-Mmp18/19L6	0	0	0	0	0	0	0	0	0	0	0
WHL22.107796	SPU_010952	Sp-Mrpl16	1	1	1	0	0	0	0	0	1	0	1
WHL22.438943	SPU_002088	Sp-Msp130	0	0	0	0	0	0	0	0	0	0	0
WHL22.438994	SPU_006387	Sp-Msp130L	0	0	0	0	0	0	0	0	0	0	0
WHL22.438997	SPU_006387	Sp-Msp130L	0	0	0	0	0	0	0	0	0	0	0
WHL22.438976	SPU_013822	Sp-Msp130r1	0	0	0	0	0	0	0	0	0	0	0
WHL22.451280	SPU_016506	Sp-Msp130r2	0	0	0	0	0	0	0	0	0	0	0
WHL22.405743	SPU_014496	Sp-Msp130r4	0	0	0	0	0	0	0	0	0	0	0
WHL22.404014	SPU_015763	Sp-Msp130r5	0	0	0	0	0	0	0	0	0	0	0
WHL22.694341	SPU_012549	Sp-Mt1-4/MmpL4	0	0	0	0	0	0	0	0	0	0	0
WHL22.312130	SPU_013669	Sp-Mt1-4/MmpL5	0	0	0	0	0	0	0	0	0	0	0
WHL22.312033	SPU_028748	Sp-Mt1-4/MmpL7	1	1	1	0	0	0	0	0	1	0	1
WHL22.312057	SPU_028749	Sp-Mt5/MmpL2	0	0	0	0	0	0	0	0	0	0	0
WHL22.611972	SPU_005385	Sp-Mt5/MmpL3	1	1	1	0	0	0	0	0	1	0	1
WHL22.521490	SPU_002291	Sp-Mtmr14	1	1	1	0	0	0	0	0	1	0	1
WHL22.554282	SPU_022669	Sp-Mtmr6/7/8	1	1	1	0	0	0	0	0	1	0	1
WHL22.554270	SPU_022669	Sp-Mtmr6/7/8	0	1	0	0	0	0	0	0	0	1	1
WHL22.447707	SPU_018586	Sp-Mtmr9	1	1	1	0	0	0	0	0	1	0	1
WHL22.433365	SPU_000881	Sp-Mvp	1	1	1	0	0	0	0	0	1	0	1
WHL22.614724	SPU_010054	Sp-My18A putative homolog	0	0	1	0	0	1	0	0	0	0	1
WHL22.295720	SPU_021119	Sp-MyoD	0	1	1	0	0	0	0	1	0	0	1
WHL22.129805	SPU_012008	Sp-Myor2	1	1	1	0	0	0	0	0	1	0	1
WHL22.678633	SPU_013301	Sp-Myp	1	0	1	0	1	0	0	0	0	0	1
WHL22.347119	SPU_000832	Sp-MyV	0	0	1	0	0	1	0	0	0	0	1
WHL22.347101	SPU_000832	Sp-MyV	1	1	1	0	0	0	0	0	1	0	1
WHL22.167662	SPU_003374	Sp-Nadsyn1	0	0	1	0	0	1	0	0	0	0	1
WHL22.527816	SPU_004911	Sp-Nadsyn1_2	1	1	1	0	0	0	0	0	1	0	1
WHL22.555657	SPU_009733	Sp-Nadsyn1_3	0	0	1	0	0	1	0	0	0	0	1
WHL22.317461	SPU_012072	Sp-Napepld	1	1	1	0	0	0	0	0	1	0	1
WHL22.49392	SPU_006370	Sp-Ncam	1	0	0	1	0	0	0	0	0	0	1
WHL22.510906	SPU_004261	Sp-Ncf2l	1	1	0	0	0	0	1	0	0	0	1
WHL22.586327	SPU_009123	Sp-Nebnph	0	0	1	0	0	1	0	0	0	0	1
WHL22.586396	SPU_009123	Sp-Nebnph	1	1	0	0	0	0	1	0	0	0	1
WHL22.478806	SPU_002219	Sp-Nefl	1	1	1	0	0	0	0	0	1	0	1
WHL22.244129	SPU_024181	Sp-Nell1L	0	1	1	0	0	0	0	1	0	0	1
WHL22.75169	SPU_025502	Sp-Neog/DccL	0	1	1	0	0	0	0	1	0	0	1
WHL22.456908	SPU_024019	Sp-NephL	1	0	0	1	0	0	0	0	0	0	1
WHL22.233614	SPU_015189	Sp-NfascL_1	0	0	0	0	0	0	0	0	0	0	0
WHL22.761963	SPU_012091	Sp-Nfkbil1L	1	1	1	0	0	0	0	0	1	0	1
WHL22.143721	SPU_024401	Sp-NfkbizL	1	1	0	0	0	0	1	0	0	0	1
WHL22.567485	SPU_022573	Sp-Nk7	1	0	1	0	1	0	0	0	0	0	1
WHL22.377207	SPU_000523	Sp-Nlr148	0	0	0	0	0	0	0	0	0	0	0
WHL22.155120	SPU_005206	Sp-Notch2L	0	0	0	0	0	0	0	0	0	0	0
WHL22.643223	SPU_002783	Sp-NotchL_1	1	1	0	0	0	0	1	0	0	0	1
WHL22.452588	SPU_005955	Sp-Notchl1	0	0	0	0	0	0	0	0	0	0	0
WHL22.452594	SPU_005955	Sp-Notchl1	0	1	1	0	0	0	0	1	0	0	1
WHL22.689886	SPU_013510	Sp-Notchl4	0	0	0	0	0	0	0	0	0	0	0
WHL22.145893	SPU_016016	Sp-Notchl5_1	0	0	0	0	0	0	0	0	0	0	0
WHL22.626493	SPU_025235	Sp-Npnt	0	0	0	0	0	0	0	0	0	0	0
WHL22.626483	SPU_025235	Sp-Npnt	0	1	1	0	0	0	0	1	0	0	1
WHL22.637512	SPU_013698	Sp-Nrl	1	1	1	0	0	0	0	0	1	0	1
WHL22.56911	SPU_018809	Sp-Nwd1_3	1	1	0	0	0	0	1	0	0	0	1
WHL22.56100	SPU_018809	Sp-Nwd1_3	1	1	0	0	0	0	1	0	0	0	1
WHL22.586453	SPU_011126	Sp-Nxn_1	0	0	0	0	0	0	0	0	0	0	0
WHL22.754882	SPU_015869	Sp-Oaf	1	1	1	0	0	0	0	0	1	0	1
WHL22.17128	SPU_012646	Sp-Orct	0	0	0	0	0	0	0	0	0	0	0
WHL22.286934	SPU_019290	Sp-Otp	1	1	1	0	0	0	0	0	1	0	1
WHL22.532435	SPU_010424	Sp-Otx	1	1	1	0	0	0	0	0	1	0	1
WHL22.239394	SPU_018408	Sp-P16	0	0	0	0	0	0	0	0	0	0	0
WHL22.239481	SPU_018408	Sp-P16	0	0	0	0	0	0	0	0	0	0	0
WHL22.23776	SPU_000439	Sp-p58-a	1	1	1	0	0	0	0	0	1	0	1
WHL22.23620	SPU_000438	Sp-p58-b	0	0	0	0	0	0	0	0	0	0	0
WHL22.635270	SPU_020031	Sp-Pam	1	1	1	0	0	0	0	0	1	0	1
WHL22.12203	SPU_022779	Sp-Pdcd6	1	1	1	0	0	0	0	0	1	0	1
WHL22.243137	SPU_020140	Sp-Pdcd6ip	1	1	1	0	0	0	0	0	1	0	1
WHL22.39103	SPU_009210	Sp-Pdcd6ip_2	0	0	0	0	0	0	0	0	0	0	0
WHL22.17771	SPU_028909	Sp-Pde3bL	1	1	1	0	0	0	0	0	1	0	1
WHL22.240520	SPU_000310	Sp-Pdgfr/vegfrL	1	1	1	0	0	0	0	0	1	0	1
WHL22.762798	SPU_005691	Sp-Pdia3	1	1	0	0	0	0	1	0	0	0	1
WHL22.762774	SPU_005691	Sp-Pdia3	0	0	0	0	0	0	0	0	0	0	0
WHL22.343329	SPU_008305	Sp-Pdpi(cyclophilin)L7	0	1	1	0	0	0	0	1	0	0	1
WHL22.96091	SPU_001585	Sp-Pdrps3a	0	0	1	0	0	1	0	0	0	0	1
WHL22.641775	SPU_007550	Sp-Pef1_1	1	1	0	0	0	0	1	0	0	0	1
WHL22.66751	SPU_009257	Sp-Phldb2	1	1	1	0	0	0	0	0	1	0	1
WHL22.257197	SPU_002714	Sp-PicalmL	1	1	1	0	0	0	0	0	1	0	1
WHL22.580521	SPU_008678	Sp-Pkcd	0	0	0	0	0	0	0	0	0	0	0
WHL22.580527	SPU_008678	Sp-Pkcd	1	1	1	0	0	0	0	0	1	0	1
WHL22.22317	SPU_028395	Sp-Pks2	1	1	1	0	0	0	0	0	1	0	1
WHL22.308525	SPU_011562	Sp-Pla2	0	0	0	0	0	0	0	0	0	0	0
WHL22.484289	SPU_022047	Sp-Pla2g1b_8	0	0	0	0	0	0	0	0	0	0	0
WHL22.87965	SPU_004230	Sp-Plcd	1	1	1	0	0	0	0	0	1	0	1
WHL22.557504	SPU_003181	Sp-Plekha1	1	1	0	0	0	0	1	0	0	0	1
WHL22.452077	SPU_004859	Sp-Plekhb2	1	1	1	0	0	0	0	0	1	0	1
WHL22.190961	SPU_018649	Sp-Plekhf2	1	1	1	0	0	0	0	0	1	0	1
WHL22.589244	SPU_008472	Sp-PlexA4_2	1	1	1	0	0	0	0	0	1	0	1
WHL22.589307	SPU_008472	Sp-PlexA4_2	0	0	0	0	0	0	0	0	0	0	0
WHL22.729842	SPU_000468	Sp-Plk2	1	1	1	0	0	0	0	0	1	0	1
WHL22.634590	SPU_003914	Sp-Plscr1	1	1	0	0	0	0	1	0	0	0	1
WHL22.605782	SPU_005238	Sp-Plxdc2	0	0	1	0	0	1	0	0	0	0	1
WHL22.605789	SPU_005238	Sp-Plxdc2	0	0	1	0	0	1	0	0	0	0	1
WHL22.462256	SPU_015828	Sp-Pmar1c	1	0	0	1	0	0	0	0	0	0	1
WHL22.720265	SPU_021496	Sp-Polyq	1	1	1	0	0	0	0	0	1	0	1
WHL22.310985	SPU_011127	Sp-Ppap2b	1	1	1	0	0	0	0	0	1	0	1
WHL22.556199	SPU_013756	Sp-Ppib	1	1	0	0	0	0	1	0	0	0	1
WHL22.600159	SPU_007944	Sp-Ppil4	0	1	0	0	0	0	0	0	0	1	1
WHL22.600162	SPU_007944	Sp-Ppil4	1	1	1	0	0	0	0	0	1	0	1
WHL22.56661	SPU_025210	Sp-Ppil4_1	0	0	0	0	0	0	0	0	0	0	0
WHL22.43754	SPU_006256	Sp-Ppp1r3bL	1	1	1	0	0	0	0	0	1	0	1
WHL22.674303	SPU_009119	Sp-PppL_252	0	0	0	0	0	0	0	0	0	0	0
WHL22.674309	SPU_009119	Sp-PppL_252	0	0	0	0	0	0	0	0	0	0	0
WHL22.153936	SPU_013368	Sp-Prdx6	1	1	1	0	0	0	0	0	1	0	1
WHL22.16181	SPU_020197	Sp-Profilin	1	1	1	0	0	0	0	0	1	0	1
WHL22.464754	SPU_013917	Sp-ProjL	1	1	0	0	0	0	1	0	0	0	1
WHL22.464775	SPU_013917	Sp-ProjL	0	1	1	0	0	0	0	1	0	0	1
WHL22.768797	SPU_003540	Sp-Prom1	1	0	0	1	0	0	0	0	0	0	1
WHL22.193534	SPU_000377	Sp-Prss12L	0	1	1	0	0	0	0	1	0	0	1
WHL22.193475	SPU_018516	Sp-Prss12L_2	0	0	0	0	0	0	0	0	0	0	0
WHL22.659393	SPU_014869	Sp-Prxdxn	0	0	1	0	0	1	0	0	0	0	1
WHL22.684042	SPU_013810	Sp-Ptpn6/11	1	1	1	0	0	0	0	0	1	0	1
WHL22.684039	SPU_013810	Sp-Ptpn6/11	0	0	1	0	0	1	0	0	0	0	1
WHL22.416979	SPU_023115	Sp-Ptpriz	1	1	1	0	0	0	0	0	1	0	1
WHL22.6855	SPU_013889	Sp-Pxdn	1	1	1	0	0	0	0	0	1	0	1
WHL22.290802	SPU_006211	Sp-Pxr4	0	0	0	0	0	0	0	0	0	0	0
WHL22.290805	SPU_006211	Sp-Pxr4	0	0	0	0	0	0	0	0	0	0	0
WHL22.436019	SPU_026984	Sp-QpctlL	0	0	0	0	0	0	0	0	0	0	0
WHL22.204028	SPU_002316	Sp-Rab10l	1	1	1	0	0	0	0	0	1	0	1
WHL22.652208	SPU_000503	Sp-Rab11	1	1	0	0	0	0	1	0	0	0	1
WHL22.338769	SPU_000811	Sp-Rab3	1	1	0	0	0	0	1	0	0	0	1
WHL22.366180	SPU_001288	Sp-Rab31	1	1	1	0	0	0	0	0	1	0	1
WHL22.170167	SPU_014913	Sp-Rab4	1	1	1	0	0	0	0	0	1	0	1
WHL22.754231	SPU_012112	Sp-Rab5l	1	1	1	0	0	0	0	0	1	0	1
WHL22.561690	SPU_017072	Sp-Rab8	1	1	0	0	0	0	1	0	0	0	1
WHL22.148946	SPU_016790	Sp-Rac	0	1	1	0	0	0	0	1	0	0	1
WHL22.149403	SPU_010545	Sp-Racl1	0	0	0	0	0	0	0	0	0	0	0
WHL22.215205	SPU_009977	Sp-Radil_1	1	1	1	0	0	0	0	0	1	0	1
WHL22.446899	SPU_023217	Sp-Ran	1	1	1	0	0	0	0	0	1	0	1
WHL22.567921	SPU_005779	Sp-Rap1	1	1	1	0	0	0	0	0	1	0	1
WHL22.502489	SPU_024989	Sp-Rdh8_9	0	0	0	0	0	0	0	0	0	0	0
WHL22.397105	SPU_014855	Sp-Rhbdf1-2	1	1	1	0	0	0	0	0	1	0	1
WHL22.529181	SPU_000308	Sp-Rhogap24l2	1	0	1	0	1	0	0	0	0	0	1
WHL22.270941	SPU_025129	Sp-Rhogef3	1	1	1	0	0	0	0	0	1	0	1
WHL22.546681	SPU_025378	Sp-Rhop2	1	1	1	0	0	0	0	0	1	0	1
WHL22.388350	SPU_019369	Sp-Rndzvn	1	1	1	0	0	0	0	0	1	0	1
WHL22.388725	SPU_019369	Sp-Rndzvn	0	1	0	0	0	0	0	0	0	1	1
WHL22.483478	SPU_025460	Sp-Rnf11	1	1	1	0	0	0	0	0	1	0	1
WHL22.603167	SPU_013140	Sp-Ron	1	1	1	0	0	0	0	0	1	0	1
WHL22.603112	SPU_013140	Sp-Ron	1	1	0	0	0	0	1	0	0	0	1
WHL22.754883	SPU_015870	Sp-Rpip1	1	1	1	0	0	0	0	0	1	0	1
WHL22.186040	SPU_000379	Sp-Rpl23a	0	1	1	0	0	0	0	1	0	0	1
WHL22.770270	SPU_025574	Sp-Rps14	1	1	1	0	0	0	0	0	1	0	1
WHL22.374624	SPU_003718	Sp-Rps16	1	1	1	0	0	0	0	0	1	0	1
WHL22.493520	SPU_004721	Sp-Rps27a	1	1	0	0	0	0	1	0	0	0	1
WHL22.173213	SPU_013662	Sp-Rps3	1	1	1	0	0	0	0	0	1	0	1
WHL22.687173	SPU_011352	Sp-Rps3A	1	1	1	0	0	0	0	0	1	0	1
WHL22.615741	SPU_016970	Sp-Rtp4L	1	1	1	0	0	0	0	0	1	0	1
WHL22.389851	SPU_012084	Sp-Sac	1	1	1	0	0	0	0	0	1	0	1
WHL22.358189	SPU_022759	Sp-SacSl_10	0	1	0	0	0	0	0	0	0	1	1
WHL22.270593	SPU_027083	Sp-Sap30L	0	0	0	0	0	0	0	0	0	0	0
WHL22.678598	SPU_010554	Sp-Sarl/CoAds	0	1	1	0	0	0	0	1	0	0	1
WHL22.580892	SPU_003495	Sp-Sarmr10	0	0	1	0	0	1	0	0	0	0	1
WHL22.98787	SPU_020702	Sp-Sash1	1	1	1	0	0	0	0	0	1	0	1
WHL22.530976	SPU_018787	Sp-Schip1	1	1	1	0	0	0	0	0	1	0	1
WHL22.399764	SPU_028093	Sp-Scl	1	1	1	0	0	0	0	0	1	0	1
WHL22.79658	SPU_003402	Sp-Sdc	1	1	0	0	0	0	1	0	0	0	1
WHL22.16695	SPU_020796	Sp-Sdccag3L	1	1	1	0	0	0	0	0	1	0	1
WHL22.323973	SPU_004584	Sp-Sdf2	1	1	1	0	0	0	0	0	1	0	1
WHL22.78876	SPU_008673	Sp-Sema6	0	0	0	0	0	0	0	0	0	0	0
WHL22.78891	SPU_008673	Sp-Sema6	1	1	1	0	0	0	0	0	1	0	1
WHL22.226117	SPU_001892	Sp-Sema6d	0	0	0	0	0	0	0	0	0	0	0
WHL22.41191	SPU_022057	Sp-SemaA	1	1	1	0	0	0	0	0	1	0	1
WHL22.551517	SPU_002731	Sp-Senp6	1	1	0	0	0	0	1	0	0	0	1
WHL22.624760	SPU_003696	Sp-Sept4	1	1	1	0	0	0	0	0	1	0	1
WHL22.6663	SPU_026982	Sp-Serinc1	1	0	1	0	1	0	0	0	0	0	1
WHL22.121357	SPU_013378	Sp-SerpL4	1	0	0	1	0	0	0	0	0	0	1
WHL22.107275	SPU_024925	Sp-Sfe1	0	0	0	0	0	0	0	0	0	0	0
WHL22.106873	SPU_024925	Sp-Sfe1	0	0	0	0	0	0	0	0	0	0	0
WHL22.142273	SPU_005419	Sp-Sfk3	1	1	0	0	0	0	1	0	0	0	1
WHL22.502006	SPU_009723	Sp-Sgarp2	1	1	1	0	0	0	0	0	1	0	1
WHL22.513149	SPU_007222	Sp-Sgk	1	1	0	0	0	0	1	0	0	0	1
WHL22.537600	SPU_005054	Sp-Sgsh	1	0	0	1	0	0	0	0	0	0	1
WHL22.362508	SPU_012097	Sp-Sgsh_1	1	1	1	0	0	0	0	0	1	0	1
WHL22.334712	SPU_017449	Sp-Sgsh_2	0	0	0	0	0	0	0	0	0	0	0
WHL22.637506	SPU_026362	Sp-Sh2d5	1	1	1	0	0	0	0	0	1	0	1
WHL22.661157	SPU_022575	Sp-Sh3bp2	1	1	1	0	0	0	0	0	1	0	1
WHL22.603242	SPU_003194	Sp-Sim_wsk_ald_syn_ph	1	1	1	0	0	0	0	0	1	0	1
WHL22.621768	SPU_009871	Sp-Slc10a2_6	0	0	0	0	0	0	0	0	0	0	0
WHL22.428774	SPU_028290	Sp-Slc22a9_1	0	0	0	0	0	0	0	0	0	0	0
WHL22.754407	SPU_010785	Sp-Slc24a2_1	1	0	1	0	1	0	0	0	0	0	1
WHL22.228208	SPU_016155	Sp-Slc26a5_1	0	0	0	0	0	0	0	0	0	0	0
WHL22.12691	SPU_025515	Sp-Slc4a10	0	0	1	0	0	1	0	0	0	0	1
WHL22.620611	SPU_001669	Sp-Slc4a11	1	1	1	0	0	0	0	0	1	0	1
WHL22.17194	SPU_025547	Sp-Slc5a11_2	1	1	1	0	0	0	0	0	1	0	1
WHL22.339272	SPU_021793	Sp-Slc8a2	1	1	1	0	0	0	0	0	1	0	1
WHL22.219908	SPU_010564	Sp-Slit(N-terminus)	1	0	1	0	1	0	0	0	0	0	1
WHL22.302413	SPU_008121	Sp-Slob	1	1	1	0	0	0	0	0	1	0	1
WHL22.39470	SPU_005990	Sp-Sm29	0	0	0	0	0	0	0	0	0	0	0
WHL22.518127	SPU_000825	Sp-Sm30A	0	0	0	0	0	0	0	0	0	0	0
WHL22.518124	SPU_000826	Sp-Sm30b	0	0	0	0	0	0	0	0	0	0	0
WHL22.518121	SPU_000827	Sp-Sm30C	0	0	0	0	0	0	0	0	0	0	0
WHL22.517513	SPU_000828	Sp-Sm30D	0	0	0	0	0	0	0	0	0	0	0
WHL22.70610	SPU_004867	Sp-Sm30E	0	0	0	0	0	0	0	0	0	0	0
WHL22.70606	SPU_004869	Sp-Sm30F	0	0	0	0	0	0	0	0	0	0	0
WHL22.742398	SPU_018810	Sp-Sm32	0	0	1	0	0	1	0	0	0	0	1
WHL22.742403	SPU_018813	Sp-Sm37	0	0	1	0	0	1	0	0	0	0	1
WHL22.347626	SPU_020722	Sp-Smad1/5/8_1	1	1	0	0	0	0	1	0	0	0	1
WHL22.242408	SPU_017642	Sp-Smad2/3	1	1	1	0	0	0	0	0	1	0	1
WHL22.370629	SPU_028184	Sp-SmocL	1	1	1	0	0	0	0	0	1	0	1
WHL22.60330	SPU_021845	Sp-SmtnL_2	0	0	0	0	0	0	0	0	0	0	0
WHL22.131363	SPU_001113	Sp-Sna	1	1	1	0	0	0	0	0	1	0	1
WHL22.192278	SPU_013716	Sp-Sorc	1	1	0	0	0	0	1	0	0	0	1
WHL22.622787	SPU_002603	Sp-SoxC	1	1	1	0	0	0	0	0	1	0	1
WHL22.694345	SPU_012548	Sp-Sparc_2	1	1	1	0	0	0	0	0	1	0	1
WHL22.652723	SPU_011588	Sp-Spc39L	0	0	0	0	0	0	0	0	0	0	0
WHL22.652385	SPU_011588	Sp-Spc39L	0	0	0	0	0	0	0	0	0	0	0
WHL22.521351	SPU_011699	Sp-Spcaph	1	1	1	0	0	0	0	0	1	0	1
WHL22.667714	SPU_016565	Sp-SphH2b2	0	0	0	0	0	0	0	0	0	0	0
WHL22.709869	SPU_013831	Sp-Srcr110	0	0	0	0	0	0	0	0	0	0	0
WHL22.255531	SPU_015123	Sp-Srcr123	0	0	0	0	0	0	0	0	0	0	0
WHL22.655930	SPU_015937	Sp-Srcr128	0	0	0	0	0	0	0	0	0	0	0
WHL22.349251	SPU_016373	Sp-Srcr133	0	0	0	0	0	0	0	0	0	0	0
WHL22.675173	SPU_001727	Sp-Srcr18	0	1	0	0	0	0	0	0	0	1	1
WHL22.143379	SPU_005420	Sp-Srcr42	1	0	1	0	1	0	0	0	0	0	1
WHL22.709862	SPU_008642	Sp-Srcr71	0	0	0	0	0	0	0	0	0	0	0
WHL22.33032	SPU_009354	Sp-Srcr75	0	0	1	0	0	1	0	0	0	0	1
WHL22.482425	SPU_010062	Sp-Srcr83	0	0	0	0	0	0	0	0	0	0	0
WHL22.145815	SPU_010992	Sp-Srcr96	0	0	0	0	0	0	0	0	0	0	0
WHL22.37017	SPU_001008	Sp-Ssx2ipL	1	1	1	0	0	0	0	0	1	0	1
WHL22.527183	SPU_014562	Sp-Stom	0	0	0	0	0	0	0	0	0	0	0
WHL22.527271	SPU_014564	Sp-Stom_1	0	0	0	0	0	0	0	0	0	0	0
WHL22.527193	SPU_014568	Sp-Stom_4	0	0	0	0	0	0	0	0	0	0	0
WHL22.363994	SPU_006076	Sp-Stpn	1	1	1	0	0	0	0	0	1	0	1
WHL22.752898	SPU_009775	Sp-Sult1a4	0	0	0	0	0	0	0	0	0	0	0
WHL22.631944	SPU_007359	Sp-Surreal/Gpcr102	0	0	0	0	0	0	0	0	0	0	0
WHL22.662747	SPU_013237	Sp-Syne1	1	1	1	0	0	0	0	0	1	0	1
WHL22.662825	SPU_013237	Sp-Syne1	0	1	1	0	0	0	0	1	0	0	1
WHL22.662831	SPU_013237	Sp-Syne1	0	1	1	0	0	0	0	1	0	0	1
WHL22.662828	SPU_013237	Sp-Syne1	0	1	0	0	0	0	0	0	0	1	1
WHL22.662834	SPU_013237	Sp-Syne1	0	0	1	0	0	1	0	0	0	0	1
WHL22.662816	SPU_001426	Sp-Syne1L_3	1	0	0	1	0	0	0	0	0	0	1
WHL22.327660	SPU_006027	Sp-Syngr3	1	1	1	0	0	0	0	0	1	0	1
WHL22.428413	SPU_000241	Sp-Tal1ph	0	0	0	0	0	0	0	0	0	0	0
WHL22.428397	SPU_000241	Sp-Tal1ph	1	1	1	0	0	0	0	0	1	0	1
WHL22.207203	SPU_000651	Sp-Taui1ph2	0	1	0	0	0	0	0	0	0	1	1
WHL22.96161	SPU_012706	Sp-Tbc1d1_1	0	0	1	0	0	1	0	0	0	0	1
WHL22.361346	SPU_020180	Sp-Tbc1d10b	1	1	1	0	0	0	0	0	1	0	1
WHL22.736733	SPU_018911	Sp-Tbc1d2b	1	1	1	0	0	0	0	0	1	0	1
WHL22.736742	SPU_018911	Sp-Tbc1d2b	0	1	1	0	0	0	0	1	0	0	1
WHL22.503644	SPU_025584	Sp-Tbr	1	0	0	1	0	0	0	0	0	0	1
WHL22.120873	SPU_005193	Sp-Tcp2	1	1	1	0	0	0	0	0	1	0	1
WHL22.593350	SPU_027072	Sp-Tecpr1	0	0	0	0	0	0	0	0	0	0	0
WHL22.589178	SPU_028479	Sp-Tel	0	0	0	0	0	0	0	0	0	0	0
WHL22.702201	SPU_024018	Sp-Tep1L_3	0	0	0	0	0	0	0	0	0	0	0
WHL22.652241	SPU_026949	Sp-Tf	1	1	1	0	0	0	0	0	1	0	1
WHL22.191099	SPU_017511	Sp-TgfbrtII	1	1	1	0	0	0	0	0	1	0	1
WHL22.614286	SPU_018126	Sp-Tgif	1	1	1	0	0	0	0	0	1	0	1
WHL22.107180	SPU_001638	Sp-ThrombA1	1	1	1	0	0	0	0	0	1	0	1
WHL22.299762	SPU_000204	Sp-Thsd4_1	1	1	0	0	0	0	1	0	0	0	1
WHL22.258517	SPU_019739	Sp-Thsd7b	0	0	0	0	0	0	0	0	0	0	0
WHL22.258520	SPU_019739	Sp-Thsd7b	0	0	0	0	0	0	0	0	0	0	0
WHL22.81594	SPU_011527	Sp-Tiam2	1	1	1	0	0	0	0	0	1	0	1
WHL22.22055	SPU_008864	Sp-Timp2d	0	0	0	0	0	0	0	0	0	0	0
WHL22.22250	SPU_008863	Sp-Timp3	0	1	1	0	0	0	0	1	0	0	1
WHL22.22247	SPU_008863	Sp-Timp3	0	0	0	0	0	0	0	0	0	0	0
WHL22.304049	SPU_008857	Sp-Timp3b	1	1	0	0	0	0	1	0	0	0	1
WHL22.22103	SPU_008865	Sp-Timp4	1	1	0	0	0	0	1	0	0	0	1
WHL22.300260	SPU_013352	Sp-Tirc6(partial)	0	0	0	0	0	0	0	0	0	0	0
WHL22.496026	SPU_020931	Sp-Tm9sf2	0	0	0	0	0	0	0	0	0	0	0
WHL22.497080	SPU_010157	Sp-Tm9sf2_1	1	1	1	0	0	0	0	0	1	0	1
WHL22.520615	SPU_010288	Sp-Tmem26_3	1	0	0	1	0	0	0	0	0	0	1
WHL22.145164	SPU_016792	Sp-Tob	1	1	1	0	0	0	0	0	1	0	1
WHL22.138702	SPU_002928	Sp-Tpte	1	0	0	1	0	0	0	0	0	0	1
WHL22.593454	SPU_006319	Sp-Traf7	1	1	1	0	0	0	0	0	1	0	1
WHL22.638257	SPU_006166	Sp-Trak1L	1	1	1	0	0	0	0	0	1	0	1
WHL22.742590	SPU_007912	Sp-Trim2_1	0	1	1	0	0	0	0	1	0	0	1
WHL22.30842	SPU_007028	Sp-Trim2-3	1	0	1	0	1	0	0	0	0	0	1
WHL22.709066	SPU_017178	Sp-TrimL	0	0	0	0	0	0	0	0	0	0	0
WHL22.767454	SPU_023539	Sp-TrimL_2	1	1	1	0	0	0	0	0	1	0	1
WHL22.483284	SPU_000128	Sp-Tropmy1	1	1	1	0	0	0	0	0	1	0	1
WHL22.381831	SPU_002544	Sp-Trpm3_2	1	1	1	0	0	0	0	0	1	0	1
WHL22.544143	SPU_005717	Sp-Trpm3_3	0	0	1	0	0	1	0	0	0	0	1
WHL22.540206	SPU_005717	Sp-Trpm3_3	0	1	1	0	0	0	0	1	0	0	1
WHL22.652415	SPU_011587	Sp-Trpm3_4	0	0	0	0	0	0	0	0	0	0	0
WHL22.652421	SPU_011587	Sp-Trpm3_4	0	0	1	0	0	1	0	0	0	0	1
WHL22.372588	SPU_016636	Sp-Trpm3_5	0	0	0	0	0	0	0	0	0	0	0
WHL22.540194	SPU_018142	Sp-Trpm3L	1	1	1	0	0	0	0	0	1	0	1
WHL22.618661	SPU_000049	Sp-TrypL	1	1	1	0	0	0	0	0	1	0	1
WHL22.103105	SPU_011963	Sp-Tsg101	1	1	1	0	0	0	0	0	1	0	1
WHL22.103120	SPU_011963	Sp-Tsg101	0	0	0	0	0	0	0	0	0	0	0
WHL22.470778	SPU_000884	Sp-Ttrspn	0	1	1	0	0	0	0	1	0	0	1
WHL22.331647	SPU_012385	Sp-Ttrspn_10	1	1	1	0	0	0	0	0	1	0	1
WHL22.337666	SPU_014755	Sp-Ttrspn_13	1	1	0	0	0	0	1	0	0	0	1
WHL22.748368	SPU_025068	Sp-Ttrspn_19	1	0	1	0	1	0	0	0	0	0	1
WHL22.337669	SPU_026306	Sp-Ttrspn_21	0	0	0	0	0	0	0	0	0	0	0
WHL22.501363	SPU_007231	Sp-Ttrspn_3	1	1	0	0	0	0	1	0	0	0	1
WHL22.766523	SPU_009311	Sp-Ttrspn_6	1	1	1	0	0	0	0	0	1	0	1
WHL22.112616	SPU_011073	Sp-Ttrspn_7	0	0	0	0	0	0	0	0	0	0	0
WHL22.256196	SPU_014285	Sp-Tubb2a	0	0	0	0	0	0	0	0	0	0	0
WHL22.121380	SPU_013376	Sp-Txndc	1	1	1	0	0	0	0	0	1	0	1
WHL22.49262	SPU_018702	Sp-Txndc4	1	1	1	0	0	0	0	0	1	0	1
WHL22.701048	SPU_015276	Sp-Ubq/RL40fp	1	1	0	0	0	0	1	0	0	0	1
WHL22.704476	SPU_019593	Sp-Ugt2b33_2	0	0	0	0	0	0	0	0	0	0	0
WHL22.704480	SPU_019593	Sp-Ugt2b33_2	0	0	0	0	0	0	0	0	0	0	0
WHL22.295528	SPU_010705	Sp-Ugt2c1	1	1	0	0	0	0	1	0	0	0	1
WHL22.600654	SPU_001550	Sp-Ulk3_1	1	1	1	0	0	0	0	0	1	0	1
WHL22.35227	SPU_006268	Sp-Unk_25	1	1	1	0	0	0	0	0	1	0	1
WHL22.742593	SPU_007355	Sp-Unk_38	0	0	0	0	0	0	0	0	0	0	0
WHL22.103885	SPU_012389	Sp-Unk_40	0	0	0	0	0	0	0	0	0	0	0
WHL22.473298	SPU_015335	Sp-Vamp1	1	1	1	0	0	0	0	0	1	0	1
WHL22.372761	SPU_027236	Sp-Vdac2_1	1	1	1	0	0	0	0	0	1	0	1
WHL22.249428	SPU_013857	Sp-Vps28	1	1	1	0	0	0	0	0	1	0	1
WHL22.720056	SPU_019426	Sp-Vps4b	1	1	1	0	0	0	0	0	1	0	1
WHL22.220518	SPU_008089	Sp-Vps8h	1	0	1	0	1	0	0	0	0	0	1
WHL22.245681	SPU_016052	Sp-Vtgn2	1	1	1	0	0	0	0	0	1	0	1
WHL22.245678	SPU_016052	Sp-Vtgn2	1	1	1	0	0	0	0	0	1	0	1
WHL22.514408	SPU_004204	Sp-Wash1	1	1	1	0	0	0	0	0	1	0	1
WHL22.610140	SPU_009683	Sp-Wdr47	1	1	1	0	0	0	0	0	1	0	1
WHL22.8923	SPU_020371	Sp-Wnt8	1	0	1	0	1	0	0	0	0	0	1
WHL22.613846	SPU_014274	Sp-Xpnpep1	1	1	1	0	0	0	0	0	1	0	1
WHL22.506146	SPU_004214	Sp-Xyli	1	1	1	0	0	0	0	0	1	0	1
WHL22.476018	SPU_010203	Sp-Yp301	1	0	0	1	0	0	0	0	0	0	1
WHL22.23770	SPU_000437	Sp-Z211	0	1	0	0	0	0	0	0	0	1	1
WHL22.160155	SPU_018666	Sp-Zcchc11	0	0	0	0	0	0	0	0	0	0	0
WHL22.160158	SPU_018666	Sp-Zcchc11	1	1	0	0	0	0	1	0	0	0	1
WHL22.164432	SPU_018666	Sp-Zcchc11	0	0	0	0	0	0	0	0	0	0	0
WHL22.194357	SPU_000638	Sp-Zfand2b	1	1	1	0	0	0	0	0	1	0	1
			473	460	482	46	46	59	54	50	327	29	611
