# Supplementary material for: Developmental transcriptomics of the brittle star Amphiura filiformis reveals gene regulatory network rewiring in echinoderm larval skeleton evolution
Source: Genome Biol. 2018 Feb 28;19:26. doi: 10.1186/s13059-018-1402-8 (PMC5831733; doi:10.1186/s13059-018-1402-8)
Supplement: Supplementary file 4 — Stable genes used for normalization. This file includes a list of genes that have a standard deviation smaller than 0.01 and whose average was used as normalization for the expression of the residual genes. (XLSX 70 kb) [file 13059_2018_1402_MOESM4_ESM.xlsx]

## Sheet: hk_331_genes_prior_norm
ID	annot	gene	ex_9hr	ex_18hr	ex_27hr	ex_39hr
AfiCDS.id57772.tr58457	SPU_028783-Sp-Glur3_1-WHL22.660012.0	Cluster-2174.4	28325	31165	31035	26041
AfiCDS.id87462.tr20277	SPU_005538-Sp-Lrr/Igr_2-WHL22.473071.0	Cluster-5085.3	6	6	6	6
AfiCDS.id45989.tr13335	SPU_012828-none-WHL22.348749.0	Cluster-5661.0	304	289	356	351
AfiCDS.id83169.tr3313	SPU_026885-Sp-Fam92a-WHL22.217970.0	Cluster-5725.0	218	254	280	233
AfiCDS.id47080.tr8671	SPU_025917-Sp-Acs16-WHL22.447751.0	Cluster-5957.0	92	87	86	80
AfiCDS.id38581.tr2450	SPU_020679-Sp-Stard7-WHL22.323494.0	Cluster-5978.0	161	159	146	157
AfiCDS.id61871.tr10151	SPU_006865-Sp-Unk_50-WHL22.358711.1	Cluster-6158.23	20	18	16	17
AfiCDS.id75381.tr24262	SPU_023510-Sp-Z444-WHL22.701893.3	Cluster-6158.44	34	31	27	30
AfiCDS.id70270.tr4642	NA-NA-WHL22.256145.1	Cluster-6158.73	32	41	40	37
AfiCDS.id87728.tr19578	SPU_003708-none-WHL22.16487.0	Cluster-6215.0	135	143	142	166
AfiCDS.id84617.tr21541	SPU_014330-Sp-Mak10-WHL22.421641.0	Cluster-6321.0	781	713	646	679
AfiCDS.id73843.tr520	SPU_010174-Sp-Tk2-WHL22.339206.0	Cluster-6382.0	1240	1290	1445	1354
AfiCDS.id28738.tr36064	SPU_001789-none-WHL22.248803.0	Cluster-6483.0	683	658	543	603
AfiCDS.id35133.tr62699	SPU_015743-Sp-Rnf121-WHL22.557702.1	Cluster-6559.0	271	259	316	293
AfiCDS.id3870.tr27465	SPU_002554-Sp-Z75-WHL22.173514.0	Cluster-6627.0	1377	1370	1447	1609
AfiCDS.id83925.tr37652	SPU_012930-Sp-Prpf8_1-WHL22.770230.1	Cluster-6710.1	209	180	205	214
AfiCDS.id1311.tr860	SPU_012930-Sp-Prpf8_1-WHL22.770230.1	Cluster-6710.2	12050	11027	13274	10902
AfiCDS.id26555.tr34220		Cluster-6932.2	583	588	537	624
AfiCDS.id44723.tr64161		Cluster-7196.0	54	44	56	55
AfiCDS.id86512.tr6468	SPU_008879-Sp-Tk1-WHL22.471822.0	Cluster-7387.0	1073	1154	1022	1102
AfiCDS.id91639.tr13743	SPU_000572-Sp-Creld1-WHL22.119325.0	Cluster-7411.0	578	450	475	497
AfiCDS.id1845.tr42164	SPU_022892-Sp-Z61-WHL22.667002.0	Cluster-7597.5	26	22	22	20
AfiCDS.id78565.tr55858		Cluster-7662.0	22	27	24	21
AfiCDS.id9299.tr52785	SPU_012814-Sp-Slc25a11-WHL22.571273.0	Cluster-7688.0	60	69	62	54
AfiCDS.id78806.tr24488	SPU_005667-Sp-Mcm10-WHL22.198286.0	Cluster-7780.0	357	366	355	357
AfiCDS.id56894.tr41608		Cluster-7974.1	7	8	7	7
AfiCDS.id91007.tr37349		Cluster-8037.0	117	118	144	118
AfiCDS.id61844.tr60521	SPU_005788-Sp-Mrpl45-WHL22.698486.0	Cluster-8231.0	135	126	144	140
AfiCDS.id90871.tr33067	NA-NA-WHL22.523233.0	Cluster-8284.0	26	28	23	27
AfiCDS.id46864.tr57797		Cluster-8519.0	6	7	6	7
AfiCDS.id76451.tr757	SPU_018321-Sp-Tor1A-WHL22.662956.0	Cluster-8554.0	454	389	402	373
AfiCDS.id86492.tr44604	SPU_017604-Sp-Retsat-WHL22.715113.2	Cluster-8698.0	442	508	474	401
AfiCDS.id45229.tr15891		Cluster-8743.0	8	8	7	7
AfiCDS.id11220.tr823	NA-NA-WHL22.138666.0	Cluster-8996.0	157	158	168	143
AfiCDS.id8334.tr5035	SPU_013739-Sp-B9d2-WHL22.226519.1	Cluster-9103.0	175	147	193	171
AfiCDS.id6268.tr39660	SPU_009003-Sp-Mkrn1-WHL22.86850.0	Cluster-9285.0	54	61	54	66
AfiCDS.id76079.tr62668		Cluster-9470.0	681	551	657	588
AfiCDS.id36441.tr41452		Cluster-9545.0	8	9	8	9
AfiCDS.id42838.tr1147	SPU_021585-Sp-Snx29-WHL22.537836.0	Cluster-9611.0	171	173	158	188
AfiCDS.id85277.tr19035	SPU_010565-Sp-Slit1(C-terminus)-WHL22.219243.0	Cluster-9638.0	29	30	37	32
AfiCDS.id39536.tr45705	SPU_004192-none-WHL22.192065.0	Cluster-9798.0	136	165	156	177
AfiCDS.id13085.tr8105		Cluster-9818.0	27	29	30	27
AfiCDS.id66834.tr68689	SPU_014182-Sp-Wdr40a-WHL22.584935.0	Cluster-9857.0	235	234	256	202
AfiCDS.id15357.tr20839		Cluster-9871.0	63	58	71	64
AfiCDS.id47817.tr49485	SPU_004349-none-WHL22.126248.0	Cluster-10037.0	257	293	279	236
AfiCDS.id42442.tr55134	NA-NA-WHL22.705061.0	Cluster-10054.0	78	88	90	88
AfiCDS.id41231.tr38240	SPU_005936-none-WHL22.502790.1	Cluster-10093.0	68	74	58	71
AfiCDS.id25544.tr59256		Cluster-10138.0	19	18	20	20
AfiCDS.id30552.tr23526		Cluster-10230.28	24	26	25	25
AfiCDS.id10424.tr66277	SPU_020476-Sp-Gpr177-WHL22.159861.0	Cluster-10407.1	306	322	366	308
AfiCDS.id39484.tr47202	SPU_009407-Sp-Pdxk-WHL22.422665.0	Cluster-10496.0	207	194	239	241
AfiCDS.id91342.tr19968		Cluster-10747.0	6	6	7	7
AfiCDS.id42926.tr6053	SPU_012544-none-WHL22.295501.0	Cluster-10807.0	78	94	97	96
AfiCDS.id39881.tr19216		Cluster-10840.0	46	46	37	43
AfiCDS.id5543.tr45273	SPU_011442-Sp-Ncbp1-WHL22.699772.0	Cluster-11017.0	1166	1346	1266	1198
AfiCDS.id75844.tr9518		Cluster-11021.0	19	15	17	18
AfiCDS.id47099.tr11719	SPU_005776-Sp-Ift122h-WHL22.565479.0	Cluster-11059.0	484	439	544	455
AfiCDS.id66587.tr6740	SPU_000578-Sp-Z460-WHL22.436614.0	Cluster-11170.0	458	456	387	504
AfiCDS.id90905.tr58871		Cluster-11591.0	22	22	22	26
AfiCDS.id89803.tr63449	SPU_028664-Sp-Bat5-WHL22.703499.0	Cluster-11604.0	444	564	507	469
AfiCDS.id63371.tr8566		Cluster-11705.0	100	94	101	104
AfiCDS.id32064.tr6329	SPU_025569-Sp-Mrpl17-WHL22.604625.0	Cluster-11720.0	240	255	242	275
AfiCDS.id18617.tr45564	SPU_028706-Sp-Eif2a_3-WHL22.110300.2	Cluster-11778.0	521	572	519	522
AfiCDS.id18158.tr43505		Cluster-11810.0	119	131	127	130
AfiCDS.id55078.tr2086	SPU_009955-Sp-Usp19-WHL22.553422.0	Cluster-11859.0	798	787	933	709
AfiCDS.id13440.tr44856	SPU_024964-none-WHL22.240866.0	Cluster-11884.0	126	121	116	136
AfiCDS.id64586.tr34462		Cluster-12270.0	10	9	11	11
AfiCDS.id65179.tr15751		Cluster-12312.0	24	20	24	26
AfiCDS.id9353.tr59635	SPU_020368-Sp-Atp13a1-WHL22.691084.1	Cluster-12328.0	665	674	744	705
AfiCDS.id54428.tr1652	SPU_004814-Sp-Rio-WHL22.125264.0	Cluster-12407.0	448	466	514	503
AfiCDS.id8909.tr1547	SPU_024745-Sp-Z52-WHL22.485141.2	Cluster-12460.0	455	419	386	398
AfiCDS.id92445.tr369	SPU_025000-Sp-Jtbl-WHL22.699398.0	Cluster-12568.0	32	28	31	25
AfiCDS.id4532.tr55761	SPU_016994-Sp-Pap2dL-WHL22.470014.1	Cluster-12704.0	1427	1364	1150	1300
AfiCDS.id87965.tr3292		Cluster-12821.0	22	27	25	26
AfiCDS.id61552.tr10848	SPU_009867-Sp-Sentrin-WHL22.621576.0	Cluster-12844.24	187	172	178	205
AfiCDS.id55425.tr22025	SPU_026970-Sp-Nop14-WHL22.78706.0	Cluster-12844.161	411	407	378	408
AfiCDS.id4572.tr36779		Cluster-12904.0	117	109	125	135
AfiCDS.id15830.tr2622	SPU_007502-Sp-Glb1-WHL22.752473.0	Cluster-13072.0	24	21	23	27
AfiCDS.id39035.tr1885	SPU_006451-Sp-Rmnd1h-WHL22.268828.0	Cluster-13142.0	73	70	74	83
AfiCDS.id81450.tr7064	SPU_025089-Sp-Krcp1-WHL22.179233.0	Cluster-13467.0	107	100	114	110
AfiCDS.id29545.tr31769	SPU_018326-Sp-Clip170ph-WHL22.662909.0	Cluster-13500.1	147	127	123	113
AfiCDS.id36099.tr24383	SPU_009182-Sp-Sdhd-WHL22.744306.0	Cluster-13928.0	128	116	128	143
AfiCDS.id53000.tr42997	SPU_012630-Sp-Lbr-WHL22.331545.0	Cluster-14145.0	23	25	29	28
AfiCDS.id81817.tr9211	SPU_027303-Sp-Gatsl2-WHL22.179515.2	Cluster-14285.0	72	76	81	79
AfiCDS.id79376.tr11270	SPU_003944-Sp-Usp32-WHL22.462087.0	Cluster-14347.1	124	117	97	115
AfiCDS.id90501.tr37113	SPU_019161-Sp-Tdrd3L-WHL22.741729.1	Cluster-14594.2	956	957	1088	831
AfiCDS.id83651.tr3306	NA-NA-WHL22.525461.0	Cluster-14675.0	133	145	140	161
AfiCDS.id63549.tr61496	SPU_019505-Sp-Adpgk_1-WHL22.723257.0	Cluster-14683.0	180	196	197	200
AfiCDS.id9586.tr5307		Cluster-14978.0	23	22	26	26
AfiCDS.id84130.tr18841	NA-NA-WHL22.330668.0	Cluster-14987.0	7	6	7	6
AfiCDS.id81706.tr712	SPU_008719-Sp-Polk-WHL22.108681.0	Cluster-14999.0	114	105	109	124
AfiCDS.id2999.tr61184	SPU_013715-Sp-Nup155-WHL22.268624.0	Cluster-15012.0	311	261	249	253
AfiCDS.id35661.tr32609	SPU_001293-Sp-Cpeb2-WHL22.706372.0	Cluster-15018.0	669	655	694	546
AfiCDS.id49307.tr9096	SPU_003417-Sp-Trim2-WHL22.109181.0	Cluster-15143.0	51	59	46	49
AfiCDS.id39671.tr47378	SPU_011965-Sp-Pdha-WHL22.327756.0	Cluster-15264.0	639	717	637	800
AfiCDS.id70815.tr40464		Cluster-15304.0	322	319	274	296
AfiCDS.id55118.tr2136	SPU_027562-Sp-Msp/Orc-WHL22.229851.2	Cluster-15381.13	385	416	479	460
AfiCDS.id76803.tr67475		Cluster-15421.0	10	12	11	13
AfiCDS.id62750.tr61413	SPU_017926-Sp-Armc5-WHL22.78228.0	Cluster-15472.0	67	53	57	57
AfiCDS.id16280.tr52639	SPU_015954-Sp-Hypp_804-WHL22.49192.0	Cluster-15631.0	97	106	107	117
AfiCDS.id38116.tr54578		Cluster-15643.0	431	363	439	375
AfiCDS.id492.tr45148	SPU_015441-Sp-Ranbp3-WHL22.733550.0	Cluster-15744.0	971	1020	1012	950
AfiCDS.id21068.tr2046	SPU_005282-Sp-C14orf166b-WHL22.339862.0	Cluster-15767.2	1429	1472	1689	1445
AfiCDS.id68982.tr62980	SPU_003537-Sp-Usp52_1-WHL22.723158.1	Cluster-15842.0	283	297	248	301
AfiCDS.id41155.tr53518	SPU_024634-Sp-Manea-WHL22.663054.0	Cluster-15882.0	136	152	166	141
AfiCDS.id49228.tr11610	NA-NA-WHL22.262638.0	Cluster-16022.0	195	208	213	234
AfiCDS.id8200.tr27442	SPU_016668-Sp-Hypp_837-WHL22.435370.0	Cluster-16082.0	1905	1928	2072	1773
AfiCDS.id87858.tr11577	SPU_020721-none-WHL22.307350.2	Cluster-16100.0	239	285	310	285
AfiCDS.id35007.tr2416	SPU_028531-Sp-Ppp2r3c-WHL22.389673.1	Cluster-16232.0	438	432	473	406
AfiCDS.id49688.tr27451	SPU_022770-Sp-Slu7-WHL22.765179.1	Cluster-16245.0	1329	1138	1103	1047
AfiCDS.id12179.tr26548	SPU_008318-Sp-Sel1-WHL22.41062.0	Cluster-16268.0	19	20	19	17
AfiCDS.id34354.tr51394		Cluster-16269.0	13	13	14	15
AfiCDS.id5550.tr62931	SPU_020933-Sp-Uchl3-WHL22.224105.0	Cluster-16348.0	193	187	218	195
AfiCDS.id60715.tr2892	SPU_001599-none-WHL22.315081.0	Cluster-16397.0	437	421	367	346
AfiCDS.id6903.tr44354		Cluster-16480.0	246	248	256	204
AfiCDS.id21829.tr63625	SPU_012655-Sp-Egfi-WHL22.771108.5	Cluster-16493.0	2385	2311	2953	2679
AfiCDS.id58186.tr30217	SPU_025686-Sp-Hccs-WHL22.600783.0	Cluster-16548.0	722	745	735	620
AfiCDS.id91661.tr46340	SPU_009358-Sp-Dtymk_1-WHL22.488448.0	Cluster-16554.0	131	128	118	131
AfiCDS.id69100.tr21628	SPU_000525-Sp-Cercam-WHL22.521110.2	Cluster-16661.0	487	453	422	374
AfiCDS.id49596.tr23343	SPU_026724-Sp-Eif2ak3perk-WHL22.221102.0	Cluster-16675.0	17	22	20	21
AfiCDS.id48564.tr16707	SPU_026724-Sp-Eif2ak3perk-WHL22.221102.0	Cluster-16675.1	441	517	442	502
AfiCDS.id49964.tr17613		Cluster-16759.0	22	25	20	20
AfiCDS.id6714.tr45693	NA-NA-WHL22.456282.2	Cluster-16776.14	29	31	33	26
AfiCDS.id82910.tr64902		Cluster-16812.0	403	477	382	399
AfiCDS.id40546.tr2162	SPU_009189-Sp-Asb7-WHL22.678412.0	Cluster-16872.0	122	134	111	120
AfiCDS.id44716.tr20002		Cluster-16896.0	60	60	61	53
AfiCDS.id60884.tr31599	SPU_003563-Sp-Slc44-WHL22.678220.0	Cluster-16938.0	199	187	227	231
AfiCDS.id89604.tr62342		Cluster-16949.0	41	43	35	41
AfiCDS.id82464.tr47141	SPU_016799-Sp-Arsb-WHL22.546979.0	Cluster-16956.0	152	126	125	125
AfiCDS.id20970.tr14715	SPU_008008-Sp-Serrp1-WHL22.180607.0	Cluster-16963.0	38	40	40	32
AfiCDS.id67286.tr12428		Cluster-16968.0	172	191	183	181
AfiCDS.id81515.tr9395	SPU_030983-none-WHL22.738347.0	Cluster-17061.0	118	130	123	111
AfiCDS.id82487.tr31298		Cluster-17068.0	14	12	13	14
AfiCDS.id44587.tr47012	SPU_026553-Sp-Shoc2L-WHL22.747284.3	Cluster-17137.0	111	98	111	115
AfiCDS.id90109.tr45152	SPU_004528-Sp-Btbd7-WHL22.609213.0	Cluster-17283.0	127	159	145	156
AfiCDS.id6018.tr6291	SPU_030974-none-WHL22.732593.0	Cluster-17304.0	128	122	126	122
AfiCDS.id84369.tr2060	SPU_006598-Sp-Lrrc48-WHL22.641737.1	Cluster-17438.0	295	377	334	330
AfiCDS.id328.tr40861	SPU_012694-Sp-Abcd1-WHL22.336400.0	Cluster-17488.0	110	115	107	125
AfiCDS.id26489.tr41497		Cluster-17503.0	51	59	49	45
AfiCDS.id8052.tr16835	SPU_015628-Sp-Hypp_793-WHL22.261957.0	Cluster-17634.0	564	477	561	548
AfiCDS.id19145.tr44583	SPU_002918-Sp-Hypp_1420-WHL22.754210.0	Cluster-17643.0	229	283	278	243
AfiCDS.id50391.tr63439	NA-NA-WHL22.72059.0	Cluster-17653.0	447	398	360	434
AfiCDS.id12617.tr12524	SPU_025398-none-WHL22.24574.0	Cluster-17732.0	162	169	134	166
AfiCDS.id92107.tr33929		Cluster-17892.0	125	106	105	100
AfiCDS.id62206.tr41793		Cluster-17921.0	58	52	55	46
AfiCDS.id67556.tr5050		Cluster-17933.0	49	46	56	48
AfiCDS.id18142.tr60486	SPU_003892-Sp-Otubl-WHL22.532461.0	Cluster-17962.0	313	288	362	328
AfiCDS.id9875.tr21353		Cluster-18024.0	104	108	91	93
AfiCDS.id2310.tr21423	SPU_026980-Sp-Kbtbd8-WHL22.701543.0	Cluster-18048.0	114	89	110	107
AfiCDS.id52008.tr62926	SPU_015605-Sp-Rab23-WHL22.81949.0	Cluster-18157.0	123	139	154	134
AfiCDS.id60486.tr13442	SPU_022648-none-WHL22.278154.0	Cluster-18212.0	194	214	210	241
AfiCDS.id34478.tr33584	SPU_006077-Sp-Chst11_6-WHL22.216998.1	Cluster-18250.0	378	316	336	340
AfiCDS.id22262.tr2903	SPU_017829-none-WHL22.405481.0	Cluster-18330.0	138	126	130	162
AfiCDS.id30272.tr65670	SPU_030577-none-WHL22.36566.2	Cluster-18381.0	954	999	787	849
AfiCDS.id36496.tr41708		Cluster-18497.0	149	167	160	142
AfiCDS.id18084.tr36351	SPU_006736-Sp-Hypp_493-WHL22.116408.0	Cluster-18510.0	347	408	359	388
AfiCDS.id77263.tr40888	SPU_028671-Sp-Crmp1-WHL22.375964.0	Cluster-18674.0	37	41	32	38
AfiCDS.id68154.tr4103		Cluster-18972.0	333	400	391	332
AfiCDS.id6025.tr5683		Cluster-19003.0	82	87	80	93
AfiCDS.id86119.tr7962	SPU_017466-Sp-Mcts1-WHL22.603601.0	Cluster-19018.0	81	93	92	92
AfiCDS.id15450.tr30992	SPU_017954-Sp-Prkcshl-WHL22.714704.0	Cluster-19044.0	177	198	172	150
AfiCDS.id33184.tr4122	SPU_018125-Sp-Fbxo32-WHL22.58443.0	Cluster-19052.0	203	195	233	218
AfiCDS.id85273.tr38721		Cluster-19101.0	440	466	424	363
AfiCDS.id7969.tr35918		Cluster-19190.4	37	30	36	32
AfiCDS.id90073.tr54364		Cluster-19190.6	35	31	38	33
AfiCDS.id68279.tr14981		Cluster-19348.1	21	19	18	17
AfiCDS.id58007.tr26929	SPU_031010-none-WHL22.75463.0	Cluster-19388.0	254	206	199	206
AfiCDS.id36701.tr178	SPU_026826-Sp-Cep63-WHL22.215445.1	Cluster-19390.0	430	357	351	372
AfiCDS.id2988.tr37118	SPU_014305-Sp-Kiaa0082-WHL22.55278.0	Cluster-19420.0	516	543	593	489
AfiCDS.id39791.tr22235	SPU_030483-none-WHL22.288129.1	Cluster-19424.0	236	244	240	288
AfiCDS.id49653.tr13904	SPU_011243-none-WHL22.718332.0	Cluster-19526.0	144	112	135	130
AfiCDS.id7208.tr1185	SPU_023571-Sp-Glex3-WHL22.522575.0	Cluster-19716.1	43	46	44	50
AfiCDS.id39030.tr1556	SPU_014778-Sp-Prnpip-WHL22.148246.2	Cluster-19728.0	126	144	123	129
AfiCDS.id92074.tr2850	SPU_002534-Sp-Tubgcp6L-WHL22.425181.0	Cluster-19766.0	456	399	450	486
AfiCDS.id40197.tr68269	SPU_010641-Sp-Bax-WHL22.36270.1	Cluster-19774.0	27	28	26	33
AfiCDS.id90127.tr63789		Cluster-19821.0	238	243	241	221
AfiCDS.id67071.tr32219	SPU_014007-Sp-Abcg2-WHL22.642766.1	Cluster-19827.0	574	568	530	576
AfiCDS.id25231.tr45173	SPU_007440-Sp-Z282-WHL22.697356.0	Cluster-19970.0	132	148	136	131
AfiCDS.id44216.tr780	SPU_006302-Sp-Lrrc6-WHL22.167441.0	Cluster-20051.0	553	486	503	437
AfiCDS.id32889.tr13517	SPU_030048-Sp-Yme1L-WHL22.248572.1	Cluster-20085.0	170	182	174	186
AfiCDS.id81432.tr9232		Cluster-20113.1	62	61	66	62
AfiCDS.id68930.tr47938	SPU_000447-Sp-Ephx2-WHL22.66561.1	Cluster-20132.0	29	23	27	29
AfiCDS.id5531.tr3640		Cluster-20191.0	8	7	7	7
AfiCDS.id11553.tr53239	NA-NA-WHL22.173954.0	Cluster-20286.0	22	21	26	23
AfiCDS.id77614.tr21724	SPU_011240-Sp-Cxorf58-WHL22.638332.0	Cluster-20491.0	278	287	276	231
AfiCDS.id85210.tr68733	SPU_024462-Sp-RtL_6-WHL22.62235.0	Cluster-20493.0	22	25	24	26
AfiCDS.id86866.tr39186	SPU_007579-Sp-Fgfr1op2L-WHL22.472570.0	Cluster-20519.0	284	222	247	232
AfiCDS.id27782.tr130	SPU_011718-Sp-Aars_3-WHL22.697487.0	Cluster-20620.0	530	568	605	691
AfiCDS.id32740.tr36386	SPU_002079-Sp-Slinky-WHL22.724121.1	Cluster-20639.0	163	201	202	178
AfiCDS.id57948.tr22022	NA-NA-WHL22.445808.0	Cluster-20656.1	649	569	683	634
AfiCDS.id90328.tr29832	SPU_020083-Sp-Ranbp2L_3-WHL22.257729.1	Cluster-20670.0	168	194	198	196
AfiCDS.id82064.tr29832	SPU_020083-Sp-Ranbp2L_3-WHL22.257729.2	Cluster-20670.1	619	721	733	707
AfiCDS.id53656.tr27656	SPU_003655-Sp-Frizz1/2/7-WHL22.45238.0	Cluster-20671.0	1201	1218	1353	1126
AfiCDS.id61334.tr329	SPU_002412-none-WHL22.752913.0	Cluster-20787.1	347	410	391	346
AfiCDS.id12350.tr16776	SPU_005061-Sp-Flot2h-WHL22.505296.0	Cluster-20873.0	4601	5079	4345	3931
AfiCDS.id82261.tr35075	SPU_005061-Sp-Flot2h-WHL22.505296.0	Cluster-20873.1	365	370	365	311
AfiCDS.id89297.tr109	SPU_013715-Sp-Nup155-WHL22.268624.0	Cluster-20909.0	423	366	336	345
AfiCDS.id19310.tr27867		Cluster-21006.0	23	29	27	28
AfiCDS.id47206.tr35619	SPU_016108-Sp-Invs-WHL22.379839.0	Cluster-21037.0	115	97	116	108
AfiCDS.id45254.tr33657	NA-NA-WHL22.227409.3	Cluster-21118.1	46	37	42	41
AfiCDS.id55859.tr53713	SPU_025834-Sp-Aimp2-WHL22.297404.0	Cluster-21135.0	444	495	543	454
AfiCDS.id79999.tr36662		Cluster-21138.0	49	46	48	45
AfiCDS.id88469.tr39251		Cluster-21193.0	12	13	11	11
AfiCDS.id6847.tr15018		Cluster-21280.0	100	123	115	118
AfiCDS.id60098.tr847	SPU_015965-Sp-Iqwd1-WHL22.118366.0	Cluster-21386.0	157	126	128	128
AfiCDS.id44635.tr13749	SPU_010056-Sp-Khdrbh2-WHL22.506088.1	Cluster-21442.0	6245	5199	6370	5498
AfiCDS.id12206.tr45498	SPU_026412-Sp-Hypp_244-WHL22.566256.0	Cluster-21461.0	1921	1828	2283	1940
AfiCDS.id54851.tr8879		Cluster-21530.0	1106	1135	993	896
AfiCDS.id9471.tr64998	SPU_031013-none-WHL22.756412.0	Cluster-21605.0	18	19	17	15
AfiCDS.id36925.tr3195	SPU_002716-Sp-Hypp_1408-WHL22.154524.0	Cluster-21617.0	590	569	609	534
AfiCDS.id7520.tr37279	SPU_007315-Sp-Nomo_1-WHL22.568422.0	Cluster-21742.0	2579	2309	2117	2014
AfiCDS.id61333.tr60515	SPU_018186-Sp-Mosc2_2-WHL22.354813.2	Cluster-21794.0	117	124	108	140
AfiCDS.id18644.tr700	SPU_007638-Sp-Ikke-WHL22.660240.1	Cluster-21948.0	505	484	509	449
AfiCDS.id49268.tr18610	SPU_019435-Sp-Z114-WHL22.576165.0	Cluster-22036.5	6	6	6	7
AfiCDS.id31906.tr40100		Cluster-22056.1	127	108	105	124
AfiCDS.id55725.tr58528	SPU_025459-Sp-ApdL1-WHL22.1957.0	Cluster-22072.0	1109	1410	1326	1331
AfiCDS.id28849.tr17781		Cluster-22122.0	173	183	205	212
AfiCDS.id84537.tr28701		Cluster-22151.1	56	62	56	54
AfiCDS.id16276.tr30910	SPU_014622-none-WHL22.191650.0	Cluster-22164.0	1333	1369	1402	1199
AfiCDS.id78002.tr55819	SPU_002807-Sp-Idh3g-WHL22.57691.1	Cluster-22356.0	392	334	371	425
AfiCDS.id76463.tr16540	SPU_028222-Sp-Z146-WHL22.484184.0	Cluster-22374.0	558	514	531	434
AfiCDS.id56968.tr25014		Cluster-22407.96	66	61	65	66
AfiCDS.id68235.tr23533	SPU_017604-Sp-Retsat-WHL22.715113.2	Cluster-22479.0	324	274	269	275
AfiCDS.id21906.tr11643	SPU_014489-Sp-Iws1-WHL22.43911.0	Cluster-22512.0	1440	1483	1613	1238
AfiCDS.id89706.tr21678	SPU_028898-Sp-Traf6-WHL22.351219.0	Cluster-22539.0	44	38	40	43
AfiCDS.id66996.tr22943	SPU_027420-Sp-Dph5-WHL22.197044.0	Cluster-22549.0	80	73	77	71
AfiCDS.id6936.tr21969	SPU_012235-Sp-Rg9mtd2-WHL22.727285.0	Cluster-22638.0	216	198	201	231
AfiCDS.id39714.tr15842	SPU_022071-Sp-C3orf21-WHL22.104183.0	Cluster-22819.0	8	10	9	10
AfiCDS.id29617.tr55400	NA-NA-WHL22.489589.0	Cluster-22887.0	13	12	12	11
AfiCDS.id61586.tr38942	SPU_012930-Sp-Prpf8_1-WHL22.770230.1	Cluster-22900.0	1473	1627	1789	1481
AfiCDS.id86220.tr21098	SPU_006865-Sp-Unk_50-WHL22.358711.1	Cluster-22990.2	63	55	68	65
AfiCDS.id78470.tr27535	SPU_028892-Sp-IppL-WHL22.58803.0	Cluster-23028.2	123	120	106	126
AfiCDS.id78644.tr38879	SPU_005667-Sp-Mcm10-WHL22.198286.0	Cluster-23071.0	315	320	335	348
AfiCDS.id22618.tr58346	SPU_026094-Sp-CathepsinL-WHL22.741597.0	Cluster-23075.0	37	29	33	31
AfiCDS.id71148.tr30160	SPU_006317-Sp-Ddrgk1_1-WHL22.388955.0	Cluster-23264.0	346	363	362	416
AfiCDS.id64808.tr8718		Cluster-23307.0	310	352	335	330
AfiCDS.id62303.tr34661		Cluster-23379.0	70	70	82	63
AfiCDS.id11015.tr47358	SPU_004993-Sp-C17orf66L-WHL22.293424.0	Cluster-23700.0	416	399	488	438
AfiCDS.id32528.tr55004	SPU_019356-Sp-Hpgd-WHL22.652895.1	Cluster-23742.1	12	13	14	15
AfiCDS.id33439.tr45547	SPU_006301-Sp-Slc18a2-WHL22.748665.0	Cluster-23760.0	737	573	670	714
AfiCDS.id3877.tr50278	SPU_008909-none-WHL22.477368.1	Cluster-23901.0	63	74	65	75
AfiCDS.id80987.tr12655	SPU_003655-Sp-Frizz1/2/7-WHL22.45238.0	Cluster-23917.0	335	311	305	362
AfiCDS.id82213.tr22162	SPU_014114-Sp-Srbeta-WHL22.466062.0	Cluster-23948.0	400	495	398	392
AfiCDS.id24115.tr47976	SPU_003310-Sp-Mpp6-WHL22.496857.0	Cluster-24122.0	386	405	354	326
AfiCDS.id54743.tr14992		Cluster-24161.0	9	8	10	10
AfiCDS.id22167.tr15913	SPU_018413-Sp-Lrr_2-WHL22.636075.0	Cluster-24354.0	219	193	202	228
AfiCDS.id49199.tr13695	SPU_030648-none-WHL22.439766.0	Cluster-24363.0	91	98	104	98
AfiCDS.id17876.tr31898		Cluster-24418.0	32	32	38	35
AfiCDS.id90639.tr55192		Cluster-24543.0	8	8	7	9
AfiCDS.id69859.tr8099	NA-NA-WHL22.406631.0	Cluster-24574.0	129	105	112	105
AfiCDS.id81470.tr12694	SPU_018434-Sp-Vps25-WHL22.681316.0	Cluster-24590.0	124	111	108	122
AfiCDS.id90385.tr23100		Cluster-24633.0	102	99	91	117
AfiCDS.id76223.tr32043	SPU_009089-none-WHL22.626932.1	Cluster-24725.0	202	216	227	251
AfiCDS.id31544.tr8185	SPU_009089-none-WHL22.626932.1	Cluster-24725.1	172	150	175	193
AfiCDS.id57175.tr2426	SPU_000146-Sp-Kpnb1-WHL22.623949.0	Cluster-24742.0	510	497	479	446
AfiCDS.id54690.tr63741	SPU_001337-Sp-Mtrf1L-WHL22.400288.0	Cluster-24747.0	346	309	374	325
AfiCDS.id92490.tr7260	SPU_028632-none-WHL22.546167.0	Cluster-24856.0	64	56	51	51
AfiCDS.id3787.tr5077		Cluster-24912.0	21	23	19	24
AfiCDS.id49807.tr6092	SPU_003121-Sp-Hypp_1434-WHL22.269668.3	Cluster-25010.1	22	24	20	22
AfiCDS.id64216.tr31032	NA-NA-WHL22.351224.0	Cluster-25014.0	44	41	52	48
AfiCDS.id13154.tr53667	SPU_007440-Sp-Z282-WHL22.697356.0	Cluster-25017.0	604	472	506	541
AfiCDS.id41262.tr47829	SPU_005568-Sp-Hypp_454-WHL22.224436.0	Cluster-25117.0	261	244	301	255
AfiCDS.id53220.tr54107	SPU_004325-Sp-Fastkd1-WHL22.728033.2	Cluster-25160.0	690	549	620	642
AfiCDS.id68601.tr142	SPU_009590-Sp-Rad51-WHL22.354008.0	Cluster-25214.0	488	533	493	600
AfiCDS.id78685.tr18252	SPU_005957-Sp-4Ebp-WHL22.706956.1	Cluster-25291.0	129	143	144	123
AfiCDS.id47401.tr5941		Cluster-25314.0	25	27	25	21
AfiCDS.id92520.tr46403	NA-NA-WHL22.488181.0	Cluster-25335.2	20	17	17	19
AfiCDS.id74300.tr13174	SPU_013287-none-WHL22.53941.0	Cluster-25379.0	726	666	634	677
AfiCDS.id19267.tr16362	SPU_013287-none-WHL22.53941.0	Cluster-25379.1	418	376	341	427
AfiCDS.id30925.tr13911	SPU_027088-Sp-Lmf2_1-WHL22.756498.0	Cluster-25546.0	152	177	160	153
AfiCDS.id35664.tr39104	SPU_016217-none-WHL22.77416.0	Cluster-25625.0	111	103	106	95
AfiCDS.id58146.tr37488	SPU_000016-Sp-Unk_48-WHL22.445838.0	Cluster-25651.1	100	83	90	90
AfiCDS.id57831.tr2196	SPU_002222-Sp-Cntln-WHL22.477950.0	Cluster-25692.0	369	352	337	286
AfiCDS.id42407.tr19071		Cluster-25786.0	17	16	14	16
AfiCDS.id28888.tr60319		Cluster-25910.1	19	22	21	19
AfiCDS.id13766.tr62232	SPU_007987-none-WHL22.491511.0	Cluster-25968.0	148	150	134	134
AfiCDS.id15030.tr1112	SPU_008906-Sp-Rad54-WHL22.686657.0	Cluster-26102.0	159	160	160	179
AfiCDS.id8948.tr1907	SPU_013859-Sp-GtpbpL2(nucleolar)-WHL22.247042.1	Cluster-26108.0	1123	919	952	912
AfiCDS.id39169.tr26904	SPU_019960-Sp-Bud13-WHL22.376040.0	Cluster-26127.0	44	42	44	38
AfiCDS.id28077.tr10334	SPU_026982-Sp-Serinc1-WHL22.6663.2	Cluster-26316.0	182	215	187	211
AfiCDS.id16095.tr11998	SPU_010450-none-WHL22.670289.0	Cluster-26379.4	1212	1394	1313	1241
AfiCDS.id90840.tr230	SPU_010997-none-WHL22.369484.1	Cluster-26501.0	223	228	189	201
AfiCDS.id25258.tr39360	SPU_028677-Sp-Tfb1m-WHL22.198097.0	Cluster-26520.0	55	58	53	52
AfiCDS.id4723.tr1165	NA-NA-WHL22.751655.0	Cluster-26551.0	460	480	535	414
AfiCDS.id55965.tr31254		Cluster-26627.0	63	79	70	79
AfiCDS.id71664.tr29785	SPU_024745-Sp-Z52-WHL22.485141.2	Cluster-26770.0	34	43	41	38
AfiCDS.id26339.tr22091	SPU_009251-none-WHL22.497666.0	Cluster-26791.0	223	240	244	200
AfiCDS.id36635.tr45026		Cluster-26810.0	91	88	83	81
AfiCDS.id40670.tr16639	SPU_005719-Sp-C1orf125-WHL22.273627.2	Cluster-27063.0	1411	1215	1526	1228
AfiCDS.id33866.tr51784		Cluster-27063.1	68	54	61	55
AfiCDS.id70221.tr16796	SPU_004743-Sp-Nt5c2L1-WHL22.58816.0	Cluster-27199.0	214	244	257	280
AfiCDS.id46073.tr35897	SPU_015082-none-WHL22.314865.1	Cluster-27274.0	18	18	18	21
AfiCDS.id43763.tr55589	SPU_006226-none-WHL22.478113.0	Cluster-27606.0	350	305	338	310
AfiCDS.id5371.tr30046		Cluster-27834.0	21	17	21	19
AfiCDS.id63508.tr54777		Cluster-27879.0	12	13	15	12
AfiCDS.id51016.tr49680		Cluster-28038.0	85	82	99	88
AfiCDS.id13302.tr11165	SPU_001863-Sp-Srcr20-WHL22.516159.0	Cluster-28174.0	13940	17299	14094	15766
AfiCDS.id7034.tr53295	SPU_027313-Sp-Hypp_265-WHL22.732988.0	Cluster-28234.0	8539	6975	7432	7684
AfiCDS.id70109.tr21806	SPU_004515-Sp-Gal3st1-3-WHL22.94275.0	Cluster-28306.0	782	651	774	813
AfiCDS.id51287.tr29790	SPU_022351-Sp-Mrps35-WHL22.76748.0	Cluster-28413.0	317	356	372	310
AfiCDS.id91693.tr31369		Cluster-28462.0	17	19	19	17
AfiCDS.id88311.tr46882	SPU_000257-Sp-Rab3fap1-WHL22.211986.0	Cluster-28525.0	147	147	178	174
AfiCDS.id19505.tr9139	SPU_018271-Sp-Ccs-WHL22.389768.0	Cluster-28730.0	72	61	62	71
AfiCDS.id58801.tr43231		Cluster-28926.0	165	183	178	149
AfiCDS.id32281.tr9998		Cluster-29119.0	36	32	36	32
AfiCDS.id60160.tr27251		Cluster-29247.0	13	12	12	13
AfiCDS.id59990.tr45531	SPU_002307-Sp-Rhogef7-WHL22.488736.2	Cluster-29359.0	252	228	244	273
AfiCDS.id69967.tr14462		Cluster-29419.0	12	14	12	12
AfiCDS.id92018.tr39462		Cluster-29435.1	8	7	8	9
AfiCDS.id30164.tr46458	SPU_012315-Sp-Z215-WHL22.111895.0	Cluster-29530.0	141	122	113	124
AfiCDS.id91565.tr809	SPU_030632-none-WHL22.424761.1	Cluster-29944.0	42	48	54	47
AfiCDS.id49608.tr34412		Cluster-29995.2	545	492	529	525
AfiCDS.id85857.tr54715	SPU_022858-none-WHL22.465788.0	Cluster-30068.0	44	45	37	41
AfiCDS.id70699.tr4087	SPU_023123-Sp-Glul-WHL22.457267.0	Cluster-30217.0	34	37	41	43
AfiCDS.id70758.tr67839		Cluster-30245.0	253	274	254	241
AfiCDS.id64609.tr8682		Cluster-30245.1	402	444	350	401
AfiCDS.id17028.tr3252	NA-NA-WHL22.325356.1	Cluster-30264.0	69	61	70	68
AfiCDS.id4098.tr54092	SPU_004394-Sp-ToporsL-WHL22.761455.0	Cluster-30304.0	618	621	638	578
AfiCDS.id2099.tr3092	NA-NA-WHL22.459548.0	Cluster-30353.0	73	83	79	75
AfiCDS.id26004.tr33689		Cluster-30561.0	241	223	274	254
AfiCDS.id86118.tr46430		Cluster-30839.0	134	114	150	130
AfiCDS.id41538.tr1498	SPU_024065-none-WHL22.212082.3	Cluster-30910.0	167	181	212	203
AfiCDS.id36229.tr12786	SPU_017854-none-WHL22.704995.0	Cluster-30978.0	193	185	204	173
AfiCDS.id29831.tr198	SPU_014250-Sp-Mat1-WHL22.74360.0	Cluster-31050.0	297	335	348	285
AfiCDS.id13637.tr45565	SPU_007750-Sp-Pomt1-WHL22.176403.0	Cluster-31144.0	293	272	262	275
AfiCDS.id88642.tr2377	SPU_016108-Sp-Invs-WHL22.379839.0	Cluster-31148.2	761	703	784	788
AfiCDS.id12626.tr55951	SPU_004257-none-WHL22.512054.0	Cluster-31168.0	221	244	249	241
AfiCDS.id18864.tr42086		Cluster-31175.0	157	185	160	145
AfiCDS.id64692.tr36391	NA-NA-WHL22.716585.0	Cluster-31293.4	214	270	268	254
AfiCDS.id13675.tr45296	SPU_012807-Sp-NclL-WHL22.616098.2	Cluster-31295.4	37805	44458	44853	36785
AfiCDS.id84100.tr425	SPU_012049-Sp-Fdx1-WHL22.688671.0	Cluster-31345.0	136	156	154	145
