# Supplementary material for: Developmental transcriptomics of the brittle star Amphiura filiformis reveals gene regulatory network rewiring in echinoderm larval skeleton evolution
Source: Genome Biol. 2018 Feb 28;19:26. doi: 10.1186/s13059-018-1402-8 (PMC5831733; doi:10.1186/s13059-018-1402-8)
Supplement: Supplementary file 5 — Details on fuzzy clustering. This file includes the data for Fig. 5. It shows the classification of TFs of A. filiformis and S. purpuratus into the four modes of expression. (XLSX 69 kb) [file 13059_2018_1402_MOESM5_ESM.xlsx]

## Sheet: afi_spu_tf
spu	name	whl	ex_10hr	ex_18hr	ex_30hr	ex_48hr	cluster	spu_mode	afi_mode	similar	E vs E	L vs L	I vs I	Bi vs Bi
SPU_006808	Af9	WHL22.754828	927	342	551	203	27	BI-MODAL	INTERMEDIATE	0	0	0	0	0
SPU_005022, SPU_013788	Ahr, Ahr_1	WHL22.676940	159	42	206	214	6	BI-MODAL	EARLY	0	0	0	0	0
SPU_015457, SPU_019915	Apa, Hypp_2213	WHL22.771305	635	508	580	845	15	BI-MODAL	EARLY	0	0	0	0	0
SPU_026905	Atf2	WHL22.59755	1892	309	881	905	19	BI-MODAL	BI-MODAL	0	0	0	0	1
SPU_007749	Atf6b	WHL22.176487	1267	866	905	498	27	BI-MODAL	LATE	0	0	0	0	0
SPU_030150	Atl7L	WHL22.523571	3	0	0	2	22	BI-MODAL		0	0	0	0	0
SPU_011315	Ato	WHL22.459901	814	311	393	1057	15	BI-MODAL		0	0	0	0	0
SPU_018954	Awh	WHL22.9369	1893	1208	1109	1598	22	BI-MODAL	INTERMEDIATE	0	0	0	0	0
SPU_001262, SPU_030140	Birc6, Hif1a	WHL22.609698	137	81	157	107	6	BI-MODAL	EARLY	0	0	0	0	0
SPU_027935	Bmal	WHL22.117369	47	26	0	27	22	BI-MODAL		0	0	0	0	0
SPU_027935	Bmal	WHL22.117376	272	127	205	97	27	BI-MODAL		0	0	0	0	0
SPU_027935	Bmal	WHL22.117405	874	192	1007	1101	6	BI-MODAL		0	0	0	0	0
SPU_023867	Couptf1	WHL22.647845	55	11	18	37	22	BI-MODAL	EARLY	0	0	0	0	0
SPU_014836	Cp2	WHL22.553348	1799	607	824	450	27	BI-MODAL	EARLY	0	0	0	0	0
SPU_005358, SPU_005359	Creb	WHL22.278056	4540	3089	3073	1572	27	BI-MODAL	EARLY	0	0	0	0	0
SPU_003595, SPU_003596	Cutl, Cutl1cl	WHL22.223192	3644	741	1649	1357	19	BI-MODAL	INTERMEDIATE	0	0	0	0	0
SPU_004702	Ebf3	WHL22.113329	1394	139	376	694	22	BI-MODAL	LATE	0	0	0	0	0
SPU_023366, SPU_027446	Enz1, Enz2	WHL22.223228	1472	438	881	601	19	BI-MODAL	EARLY	0	0	0	0	0
SPU_021173	Fos	WHL22.538480	38	20	19	23	22	BI-MODAL	LATE	0	0	0	0	0
SPU_007644	FoxJ2	WHL22.714669	886	257	402	260	19	BI-MODAL		0	0	0	0	0
SPU_009876	FoxP	WHL22.621648	23	0	0	28	15	BI-MODAL		0	0	0	0	0
SPU_019002	FoxQ2_1	SPU_019002	34207	13341	10123	2919	27	BI-MODAL	INTERMEDIATE	0	0	0	0	0
SPU_011348	Fxr	WHL22.622033	713	107	788	774	6	BI-MODAL	LATE	0	0	0	0	0
SPU_027598	Fxr/Lxr	WHL22.40034	528	67	364	452	7	BI-MODAL		0	0	0	0	0
SPU_014528	Giant	WHL22.668554	4	0	0	5	15	BI-MODAL	EARLY	0	0	0	0	0
SPU_017579	GlisC	WHL22.66475	393	116	195	193	19	BI-MODAL	INTERMEDIATE	0	0	0	0	0
SPU_017807, SPU_018692	Groucho, Tle1/Groucho	WHL22.510742	2358	1428	3056	2826	6	BI-MODAL	BI-MODAL	0	0	0	0	1
SPU_009465	Hey	WHL22.578435	86	8	0	133	15	BI-MODAL	EARLY	0	0	0	0	0
SPU_027568	Hox3	WHL22.630100	14	0	0	4	22	BI-MODAL	EARLY	0	0	0	0	0
SPU_002633	Hox9/10	WHL22.629725	23	9	0	39	15	BI-MODAL	LATE	0	0	0	0	0
SPU_018355	Hypp_142	WHL22.755982	296	221	277	263	7	BI-MODAL		0	0	0	0	0
SPU_009261, SPU_009262	Hypp_1837, Oct1-2	WHL22.67463	2091	1220	2613	1425	6	BI-MODAL	EARLY	0	0	0	0	0
SPU_010404	Irf	WHL22.263123	43	10	39	43	6	BI-MODAL	EARLY	0	0	0	0	0
SPU_000948	Lass6	WHL22.41285	850	78	358	722	7	BI-MODAL	EARLY	0	0	0	0	0
SPU_026962	Ldb2	WHL22.386521	2892	1863	2489	2065	19	BI-MODAL	LATE	0	0	0	0	0
SPU_003704, SPU_009520, SPU_027853	Lef1, Tcf	WHL22.106048	1139	652	1087	790	7	BI-MODAL	EARLY	0	0	0	0	0
SPU_013569	Lmo2t	WHL22.43544	630	209	345	165	27	BI-MODAL	INTERMEDIATE	0	0	0	0	0
SPU_007981	Lmpt	WHL22.543989	861	146	88	194	22	BI-MODAL	EARLY	0	0	0	0	0
SPU_015983	MyoD3	WHL22.531810	77	10	0	12	22	BI-MODAL		0	0	0	0	0
SPU_009231	Ncsl	WHL22.131182	0	6	0	8	23	BI-MODAL		0	0	0	0	0
SPU_023339	Nfia	WHL22.579762	41	9	0	94	15	BI-MODAL	LATE	0	0	0	0	0
SPU_008177	Nfkb	WHL22.672794	1041	553	991	811	7	BI-MODAL	EARLY	0	0	0	0	0
SPU_008177	Nfkb	WHL22.672896	1194	789	1232	903	6	BI-MODAL	EARLY	0	0	0	0	0
SPU_017404	Nr1h6	WHL22.41005	332	28	94	97	19	BI-MODAL	EARLY	0	0	0	0	0
SPU_017404	Nr1h6	WHL22.41011	261	16	42	60	22	BI-MODAL	EARLY	0	0	0	0	0
SPU_015456	Nr1h6b	WHL22.771234	997	82	437	1552	15	BI-MODAL	EARLY	0	0	0	0	0
SPU_004526	Nr1h6c	WHL22.609334	565	319	699	586	6	BI-MODAL	BI-MODAL	0	0	0	0	1
SPU_017491	Nr1m1	WHL22.595573	58	8	3	17	22	BI-MODAL	INTERMEDIATE	0	0	0	0	0
SPU_013178	Nr1m3	WHL22.21036	435	747	354	710	23	BI-MODAL	LATE	0	0	0	0	0
SPU_018845	Nr1m4	WHL22.175730	44	22	6	35	22	BI-MODAL	EARLY	0	0	0	0	0
SPU_013134	Nr2C	WHL22.96335	1076	605	647	399	27	BI-MODAL	INTERMEDIATE	0	0	0	0	0
SPU_017375	Nr2e6	WHL22.15174	22	45	0	55	23	BI-MODAL		0	0	0	0	0
SPU_000255	Nurr1	WHL22.220967	25	8	19	57	15	BI-MODAL	LATE	0	0	0	0	0
SPU_005435, SPU_023739, SPU_025503	Pbx, Pbx_1	WHL22.75202	3389	376	1073	1045	19	BI-MODAL	EARLY	0	0	0	0	0
SPU_024093	Phb2	WHL22.521400	35	6	0	146	15	BI-MODAL		0	0	0	0	0
SPU_024093	Phb2	WHL22.521451	2	0	0	6	15	BI-MODAL		0	0	0	0	0
SPU_006159	Pitx3_1	WHL22.11250	62	8	21	11	19	BI-MODAL		0	0	0	0	0
SPU_017492	Reverb	WHL22.595563	476	81	463	750	15	BI-MODAL	LATE	0	0	0	0	0
SPU_022678	Rora	WHL22.499606	168	11	23	130	22	BI-MODAL	EARLY	0	0	0	0	0
SPU_028093	Scl	WHL22.399764	404	282	485	307	6	BI-MODAL	LATE	0	0	0	0	0
SPU_018908	Six3	WHL22.121654	2596	1421	2098	1828	7	BI-MODAL	LATE	0	0	0	0	0
SPU_022242	Smad_ip	WHL22.553144	5556	911	2123	1767	19	BI-MODAL	BI-MODAL	0	0	0	0	1
SPU_004217, SPU_027251	Sox6L, SoxD1	WHL22.118140	802	426	320	547	22	BI-MODAL		0	0	0	0	0
SPU_027774	Srf	WHL22.60780	1417	241	589	438	19	BI-MODAL	BI-MODAL	0	0	0	0	1
SPU_015108	Stat	WHL22.738007	4419	1321	4060	6102	15	BI-MODAL	BI-MODAL	0	0	0	0	1
SPU_013121, SPU_023893	Tlx3	WHL22.207227	3	0	0	9	15	BI-MODAL	LATE	0	0	0	0	0
SPU_004382, SPU_027218	Trx, Whsc1	WHL22.117840	2059	902	1481	1089	19	BI-MODAL	EARLY	0	0	0	0	0
SPU_016617	Tulp4L	WHL22.608861	453	120	466	364	6	BI-MODAL		0	0	0	0	0
SPU_006368, SPU_016617	Tulp4L	WHL22.608876	418	95	353	406	6	BI-MODAL	EARLY	0	0	0	0	0
SPU_030059	Twi	WHL22.118674	16	0	0	24	15	BI-MODAL	LATE	0	0	0	0	0
SPU_018056		WHL22.290173	5100	1923	266	426	10	EARLY		0	0	0	0	0
SPU_007262		WHL22.767290	2109	819	691	523	24	EARLY	EARLY	1	1	0	0	0
SPU_001519, SPU_003920	Barx, Barx_1	WHL22.133111	46	10	0	0	10	EARLY		0	0	0	0	0
SPU_023037	Bbx	WHL22.356734	777	157	239	133	11	EARLY	LATE	0	0	0	0	0
SPU_011002	Cebpg	WHL22.744360	3054	2740	1600	1554	9	EARLY	EARLY	1	1	0	0	0
SPU_012546	Ctcf	WHL22.295495	12295	16548	4744	3482	9	EARLY	EARLY	1	1	0	0	0
SPU_015358	Egr	WHL22.280477	3742	5736	1169	659	9	EARLY	LATE	0	0	0	0	0
SPU_012469	Elk	WHL22.626998	1546	1344	1072	933	8	EARLY	BI-MODAL	0	0	0	0	0
SPU_004723	Err	WHL22.91717	2514	1353	1253	1087	24	EARLY		0	0	0	0	0
SPU_004723	Err	WHL22.91797	3499	1591	971	754	10	EARLY		0	0	0	0	0
SPU_027053	Ets1-2	WHL22.293603	11958	848	717	383	11	EARLY		0	0	0	0	0
SPU_002874, SPU_004409	Ets1/2	WHL22.238821	38767	4477	2357	1367	11	EARLY	BI-MODAL	0	0	0	0	0
SPU_008528	Ets4	WHL22.613078	42813	1334	603	540	11	EARLY	LATE	0	0	0	0	0
SPU_012253	Eve	WHL22.442145	20658	10731	5376	3984	8	EARLY	INTERMEDIATE	0	0	0	0	0
SPU_019129	Eyg	WHL22.568711	8	2	0	0	10	EARLY		0	0	0	0	0
SPU_027969	FoxJ1	WHL22.468365	12700	3323	3132	2840	11	EARLY	LATE	0	0	0	0	0
SPU_011635	FoxJ2_1	WHL22.767230	2277	1011	738	738	10	EARLY		0	0	0	0	0
SPU_002320	FoxN1/4	WHL22.604594	2309	2410	2105	1014	1	EARLY	EARLY	1	1	0	0	0
SPU_012384	FoxQ2	SPU_012384	6576	3306	1794	668	8	EARLY		0	0	0	0	0
SPU_021557	Gabp	WHL22.120870	129	28	0	0	10	EARLY		0	0	0	0	0
SPU_021608	HesC	WHL22.235339	76860	65732	36127	23527	9	EARLY	BI-MODAL	0	0	0	0	0
SPU_002791, SPU_022737	Hmbox1, Hmbox1-2	WHL22.285632	3362	535	165	296	24	EARLY	LATE	0	0	0	0	0
SPU_005572	Hmg2	SPU_005572	101924	139847	94650	20404	1	EARLY	LATE	0	0	0	0	0
SPU_005169	Hox5	WHL22.502907	46	38	0	0	9	EARLY	BI-MODAL	0	0	0	0	0
SPU_012447, SPU_012448	Hypp_2032, Ovo	WHL22.220905	3002	4345	2464	392	1	EARLY	EARLY	1	1	0	0	0
SPU_017635, SPU_017636	Hypp_886, Pax4L	WHL22.82981	3667	4247	2806	774	1	EARLY	INTERMEDIATE	0	0	0	0	0
SPU_003102	Jun	WHL22.318085	16060	10350	5549	5520	8	EARLY	LATE	0	0	0	0	0
SPU_020311	Klf2/4	WHL22.483798	25260	27793	11950	8008	9	EARLY	INTERMEDIATE	0	0	0	0	0
SPU_017470	Klf3/8/12	WHL22.210154	3132	3322	1126	2227	9	EARLY	LATE	0	0	0	0	0
SPU_004148, SPU_020110	Krl, Z474_1	WHL22.335235	514	389	13	8	9	EARLY		0	0	0	0	0
SPU_001975	Lhx3-4	WHL22.691261	5	0	0	0	11	EARLY	BI-MODAL	0	0	0	0	0
SPU_005787	Mlx	WHL22.698342	5351	3738	2533	1584	8	EARLY	EARLY	1	1	0	0	0
SPU_008845	Mlx/Ip	WHL22.419504	3588	1235	1102	825	24	EARLY	LATE	0	0	0	0	0
SPU_003705, SPU_007389	Mta1, Mta1_1	WHL22.580176	8502	6148	3487	3295	8	EARLY		0	0	0	0	0
SPU_024918	NeuroD1	WHL22.694980	116	18	0	3	24	EARLY	LATE	0	0	0	0	0
SPU_017837	Nkx3.2	WHL22.339351	11784	3988	2049	811	10	EARLY		0	0	0	0	0
SPU_010424	Otx	WHL22.532435	31572	36268	38137	18317	1	EARLY	INTERMEDIATE	0	0	0	0	0
SPU_017725	P3a2	WHL22.405480	4133	4948	1878	559	9	EARLY	INTERMEDIATE	0	0	0	0	0
SPU_011082, SPU_016650	Par1	WHL22.718026	1459	807	358	217	8	EARLY		0	0	0	0	0
SPU_006683	Pax1-9	SPU_006683	42	36	55	8	1	EARLY	LATE	0	0	0	0	0
SPU_018351	PaxB	WHL22.698752	10858	10348	9789	5410	1	EARLY	BI-MODAL	0	0	0	0	0
SPU_004598, SPU_006159	Pitx3, Pitx3_1	WHL22.11231	169	42	26	21	24	EARLY		0	0	0	0	0
SPU_006490, SPU_012122	Pknox	WHL22.655290	3594	550	843	686	11	EARLY	EARLY	1	1	0	0	0
SPU_014721	Pmar1a	SPU_014721	149	56	0	26	10	EARLY		0	0	0	0	0
SPU_014722	Pmar1b	SPU_014722	803	56	2	11	11	EARLY		0	0	0	0	0
SPU_015828	Pmar1c	WHL22.462256	1185	39	0	18	11	EARLY	EARLY	1	1	0	0	0
SPU_015829	Pmar1d	SPU_015829	481	14	9	0	11	EARLY		0	0	0	0	0
SPU_014405	Pnr	WHL22.485384	10	4	0	2	10	EARLY		0	0	0	0	0
SPU_019332	Ppar1	WHL22.46852	2356	455	645	730	11	EARLY	LATE	0	0	0	0	0
SPU_023090	Pric	WHL22.636100	2087	1397	587	773	8	EARLY		0	0	0	0	0
SPU_023089, SPU_023090	Pric, Slc16a4L_5	WHL22.635901	1083	514	413	306	10	EARLY		0	0	0	0	0
SPU_007611, SPU_012171	Rfx2, Rfx3	WHL22.19679	4240	3554	1415	1977	9	EARLY	INTERMEDIATE	0	0	0	0	0
SPU_008117	Shr2	WHL22.302620	8862	4104	2309	1443	8	EARLY		0	0	0	0	0
SPU_008117	Shr2	WHL22.302882	10095	5437	2273	1303	8	EARLY	EARLY	1	1	0	0	0
SPU_020722, SPU_023107	Smad1/5/8, Smad1/5/8_1	WHL22.347626	21015	6682	3559	2387	10	EARLY	EARLY	1	1	0	0	0
SPU_017642	Smad2/3	WHL22.242408	1624	1726	1690	1221	1	EARLY	EARLY	1	1	0	0	0
SPU_004217, SPU_027251	Sox6L, SoxD1	WHL22.118185	1022	643	368	557	10	EARLY	BI-MODAL	0	0	0	0	0
SPU_022820	Soxb1	WHL22.104606	192943	69092	44159	65909	11	EARLY	EARLY	1	1	0	0	0
SPU_025113	Soxb2	WHL22.104525	39194	29666	18281	15891	8	EARLY	INTERMEDIATE	0	0	0	0	0
SPU_009831, SPU_009832	Sp2, Sp2_1	WHL22.380228	2482	1291	976	622	8	EARLY	INTERMEDIATE	0	0	0	0	0
SPU_003470	Spz12	WHL22.446293	2005	1962	978	806	9	EARLY		0	0	0	0	0
SPU_025346	Spz12_1	WHL22.128205	1417	1568	797	589	9	EARLY	INTERMEDIATE	0	0	0	0	0
SPU_006150, SPU_017169	Tbx1	WHL22.21153	6	3	0	2	10	EARLY	BI-MODAL	0	0	0	0	0
SPU_018391	Tbx20	WHL22.730224	1391	76	0	0	11	EARLY		0	0	0	0	0
SPU_018392	Tbx20_1	WHL22.758779	1294	70	0	0	11	EARLY	INTERMEDIATE	0	0	0	0	0
SPU_014249	Trh	WHL22.74366	358	132	15	18	10	EARLY	EARLY	1	1	0	0	0
SPU_022435	Tsc22d2	WHL22.509140	5037	3162	2351	2888	10	EARLY	INTERMEDIATE	0	0	0	0	0
SPU_014332	Usf	WHL22.467508	9384	5399	3712	2413	8	EARLY	LATE	0	0	0	0	0
SPU_010295	Yyi	WHL22.224218	5150	4693	2042	833	9	EARLY	EARLY	1	1	0	0	0
SPU_006421, SPU_021947	Z474	WHL22.407274	5338	4786	208	4	9	EARLY		0	0	0	0	0
SPU_012648	Zhangfei	WHL22.126947	4797	671	336	188	24	EARLY	EARLY	1	1	0	0	0
SPU_012648	Zhangfei	WHL22.126978	2259	2013	963	862	9	EARLY	BI-MODAL	0	0	0	0	0
SPU_022817, SPU_025302	Alx1, Alx1_1	WHL22.731056	539	430	1192	494	18	INTERMEDIATE	INTERMEDIATE	1	0	0	1	0
SPU_022816	Alx4	WHL22.731149	12	10	901	329	4	INTERMEDIATE	LATE	0	0	0	0	0
SPU_003179, SPU_007723	Ap4, Tcfap4L	WHL22.28828	155	1246	2003	1492	16	INTERMEDIATE	LATE	0	0	0	0	0
SPU_000129, SPU_000130, SPU_019518	Arnt, ArntL	WHL22.478770	184	141	953	732	14	INTERMEDIATE	LATE	0	0	0	0	0
SPU_017249	Arxl	WHL22.134213	0	12	25	20	16	INTERMEDIATE	INTERMEDIATE	1	0	0	1	0
SPU_025481, SPU_025482	Ash1	WHL22.755846	23	593	838	588	16	INTERMEDIATE	LATE	0	0	0	0	0
SPU_006059, SPU_018423	Ash2	WHL22.545085	58	129	174	51	5	INTERMEDIATE	INTERMEDIATE	1	0	0	1	0
SPU_006059, SPU_018423	Ash2	WHL22.96450	1462	955	2995	1465	18	INTERMEDIATE		0	0	0	0	0
SPU_017348	Atbf1	WHL22.369567	255	530	1954	1162	4	INTERMEDIATE	EARLY	0	0	0	0	0
SPU_001262	Birc6	WHL22.609261	126	125	582	382	14	INTERMEDIATE		0	0	0	0	0
SPU_001262, SPU_004527, SPU_005908	Birc6, Birc6_1	WHL22.609255	426	422	1376	937	4	INTERMEDIATE	LATE	0	0	0	0	0
SPU_027235	Blimp1	WHL22.5073	3344	9106	12682	3605	5	INTERMEDIATE	LATE	0	0	0	0	0
SPU_013015, SPU_020451	Bra, Bra_1	WHL22.600041	76	4436	5737	4238	16	INTERMEDIATE	LATE	0	0	0	0	0
SPU_017407	Clock	WHL22.335679	112	142	325	218	4	INTERMEDIATE	EARLY	0	0	0	0	0
SPU_006286, SPU_012838, SPU_023788	Creb3l1, Tcp11	WHL22.19719	508	7936	8125	6155	5	INTERMEDIATE	LATE	0	0	0	0	0
SPU_006803	Creb3l3	WHL22.743120	657	3596	3066	2440	12	INTERMEDIATE	LATE	0	0	0	0	0
SPU_018581, SPU_028061	Dac, Dach1	WHL22.169355	8072	9004	15128	2155	18	INTERMEDIATE	LATE	0	0	0	0	0
SPU_026633	Dmtf	WHL22.529855	160	718	892	541	5	INTERMEDIATE	EARLY	0	0	0	0	0
SPU_006312	Dp1	WHL22.476402	1646	2902	1734	913	17	INTERMEDIATE	EARLY	0	0	0	0	0
SPU_016342, SPU_016343	E12	WHL22.548599	612	863	2861	2023	14	INTERMEDIATE	INTERMEDIATE	1	0	0	1	0
SPU_006753	E2f3	WHL22.307059	1168	6518	3312	881	12	INTERMEDIATE	INTERMEDIATE	1	0	0	1	0
SPU_028827	E2f4	WHL22.195483	809	5942	3746	1627	12	INTERMEDIATE	LATE	0	0	0	0	0
SPU_003547	E78	WHL22.454455	38	17	300	159	4	INTERMEDIATE		0	0	0	0	0
SPU_003548	E78a	WHL22.454662	20	33	478	197	4	INTERMEDIATE	INTERMEDIATE	1	0	0	1	0
SPU_020124	ElfA	WHL22.629740	238	747	618	531	12	INTERMEDIATE		0	0	0	0	0
SPU_020123, SPU_020124	ElfA, ElfB	WHL22.629454	477	790	901	644	5	INTERMEDIATE	INTERMEDIATE	1	0	0	1	0
SPU_002592	Emx	WHL22.113468	221	1804	1267	795	12	INTERMEDIATE	LATE	0	0	0	0	0
SPU_014628	Erf	WHL22.429793	296	206	1131	800	14	INTERMEDIATE	LATE	0	0	0	0	0
SPU_018483	Erg	WHL22.552472	18	2800	4700	1720	5	INTERMEDIATE	INTERMEDIATE	1	0	0	1	0
SPU_024903	Ese	WHL22.110532	957	2895	1975	1264	12	INTERMEDIATE	LATE	0	0	0	0	0
SPU_018797	Evi1	WHL22.227650	5	144	514	255	4	INTERMEDIATE	LATE	0	0	0	0	0
SPU_006676	FoxA	WHL22.439762	585	18962	36445	25109	16	INTERMEDIATE	LATE	0	0	0	0	0
SPU_009771	FoxG	WHL22.389872	9	936	4801	3346	14	INTERMEDIATE	LATE	0	0	0	0	0
SPU_025590, SPU_025738	FoxM, FoxM_1	WHL22.548104	1417	2700	1463	597	17	INTERMEDIATE	INTERMEDIATE	1	0	0	1	0
SPU_015243	FoxN2/3	WHL22.607384	70	1906	1246	501	12	INTERMEDIATE	BI-MODAL	0	0	0	0	0
SPU_009178, SPU_027018, SPU_028698	FoxO, FoxO_1	WHL22.241099	22	62	937	446	4	INTERMEDIATE	LATE	0	0	0	0	0
SPU_010403	FoxY	WHL22.399521	380	509	3839	691	18	INTERMEDIATE		0	0	0	0	0
SPU_021172	Fra2	WHL22.538597	1357	5275	4931	3761	5	INTERMEDIATE	LATE	0	0	0	0	0
SPU_021557	Gabp	WHL22.120896	795	1710	1276	580	17	INTERMEDIATE	EARLY	0	0	0	0	0
SPU_010635, SPU_023654	GataL, Gatae	WHL22.78013	46	4374	3895	3772	16	INTERMEDIATE	LATE	0	0	0	0	0
SPU_006462	Gcm	WHL22.54333	177	5817	8947	2871	5	INTERMEDIATE	INTERMEDIATE	1	0	0	1	0
SPU_013305	Grf	WHL22.274118	423	1049	1152	1168	16	INTERMEDIATE	INTERMEDIATE	1	0	0	1	0
SPU_015982	Gsc	WHL22.531818	6	491	5140	3994	14	INTERMEDIATE	EARLY	0	0	0	0	0
SPU_013436	Gsx	WHL22.585269	0	0	86	56	14	INTERMEDIATE	INTERMEDIATE	1	0	0	1	0
SPU_006813	Hairy	WHL22.143140	0	27	28	9	5	INTERMEDIATE	LATE	0	0	0	0	0
SPU_023177	Hbn	WHL22.523959	396	2600	3883	3929	16	INTERMEDIATE	BI-MODAL	0	0	0	0	0
SPU_027214, SPU_027215	Hhex	WHL22.626418	40	521	578	658	16	INTERMEDIATE	LATE	0	0	0	0	0
SPU_004414	Hlf	WHL22.306206	2674	10495	15136	13329	16	INTERMEDIATE	LATE	0	0	0	0	0
SPU_012490	Hmx	WHL22.152875	171	2341	3605	1900	5	INTERMEDIATE	LATE	0	0	0	0	0
SPU_008196	Hnf1	WHL22.83266	0	26	976	249	18	INTERMEDIATE		0	0	0	0	0
SPU_008196	Hnf1	WHL22.83269	6	30	1352	385	18	INTERMEDIATE		0	0	0	0	0
SPU_010305	Hnf1aL	WHL22.520179	0	36	1016	273	18	INTERMEDIATE	LATE	0	0	0	0	0
SPU_002632	Hox11/13a	WHL22.629879	8	1256	147	214	12	INTERMEDIATE	BI-MODAL	0	0	0	0	0
SPU_002631	Hox11/13b	WHL22.630181	790	8170	1702	1167	17	INTERMEDIATE	INTERMEDIATE	1	0	0	1	0
SPU_002634, SPU_005170	Hox7, Hox7_1	WHL22.630154	10	36	7652	5383	14	INTERMEDIATE	LATE	0	0	0	0	0
SPU_021309	Hox8	WHL22.629711	7	0	24	0	18	INTERMEDIATE		0	0	0	0	0
SPU_018355	Hypp_142	WHL22.755991	93	114	240	90	18	INTERMEDIATE	LATE	0	0	0	0	0
SPU_006623, SPU_008753, SPU_015151	Hypp_2193, Mib1_1, Satb1	WHL22.589656	223	621	1535	941	4	INTERMEDIATE	INTERMEDIATE	1	0	0	1	0
SPU_010438, SPU_016891	Hypp_2286, Pou6	WHL22.701564	92	37	171	147	14	INTERMEDIATE	INTERMEDIATE	1	0	0	1	0
SPU_015374	Id	WHL22.467043	6334	12570	16732	13029	16	INTERMEDIATE	LATE	0	0	0	0	0
SPU_026877	Irf4	WHL22.590973	21	42	1673	480	18	INTERMEDIATE	LATE	0	0	0	0	0
SPU_010351	IrxA	WHL22.651130	49	625	11284	7465	14	INTERMEDIATE	LATE	0	0	0	0	0
SPU_011246	IrxB	WHL22.496846	67	88	425	354	14	INTERMEDIATE	LATE	0	0	0	0	0
SPU_026418	Klf11	WHL22.59256	935	8755	6624	8908	16	INTERMEDIATE	INTERMEDIATE	1	0	0	1	0
SPU_023727	Klf13	WHL22.198668	2679	4427	6185	5956	16	INTERMEDIATE	LATE	0	0	0	0	0
SPU_012772	Klf7	WHL22.131060	80	782	1090	1033	16	INTERMEDIATE	EARLY	0	0	0	0	0
SPU_020499, SPU_021123	L3mbt	WHL22.447114	68	173	1199	675	4	INTERMEDIATE	INTERMEDIATE	1	0	0	1	0
SPU_013689	L3mbt_1	WHL22.727178	390	315	433	307	18	INTERMEDIATE	INTERMEDIATE	1	0	0	1	0
SPU_013689	L3mbt_1	WHL22.727184	275	224	423	189	18	INTERMEDIATE	INTERMEDIATE	1	0	0	1	0
SPU_006991	Lim1	WHL22.720614	16	1727	1167	505	12	INTERMEDIATE	INTERMEDIATE	1	0	0	1	0
SPU_000424, SPU_004844	Lztf1, Lztf1_1	WHL22.224817	1692	4607	6106	2544	5	INTERMEDIATE	LATE	0	0	0	0	0
SPU_006583	Mad	WHL22.80541	1719	5639	5623	5993	16	INTERMEDIATE	LATE	0	0	0	0	0
SPU_022163	Max	WHL22.335395	2759	4142	2333	517	17	INTERMEDIATE	LATE	0	0	0	0	0
SPU_008174, SPU_008175	Mitf	WHL22.677144	135	348	5283	3583	14	INTERMEDIATE	INTERMEDIATE	1	0	0	1	0
SPU_015420, SPU_015421, SPU_022485	Mll1L, Mll4L, Trx2	WHL22.568858	897	1220	1181	970	12	INTERMEDIATE	EARLY	0	0	0	0	0
SPU_026465	Mll3	WHL22.653011	1176	2067	2102	1417	12	INTERMEDIATE	EARLY	0	0	0	0	0
SPU_026205	Mnt	WHL22.677195	107	433	724	510	16	INTERMEDIATE	INTERMEDIATE	1	0	0	1	0
SPU_022049	Msx	WHL22.119881	12	67	1752	854	4	INTERMEDIATE	LATE	0	0	0	0	0
SPU_000861	Myb	WHL22.684838	2802	7094	2793	2057	17	INTERMEDIATE	LATE	0	0	0	0	0
SPU_003166	Myc	WHL22.687558	578	8827	9714	6253	5	INTERMEDIATE	LATE	0	0	0	0	0
SPU_011174	Nfe2	WHL22.621478	1159	4633	3817	4457	16	INTERMEDIATE	LATE	0	0	0	0	0
SPU_008752	Nfe2_1	SPU_008752	597	1851	1473	1680	16	INTERMEDIATE		0	0	0	0	0
SPU_000756	Nk2-2	WHL22.739246	113	4390	12366	7683	4	INTERMEDIATE	INTERMEDIATE	1	0	0	1	0
SPU_022573	Nk7	WHL22.567485	28	26	1520	185	18	INTERMEDIATE	LATE	0	0	0	0	0
SPU_002129	Not	WHL22.632281	2284	6525	5502	809	17	INTERMEDIATE		0	0	0	0	0
SPU_028255	Nr1x	WHL22.581390	36	464	436	400	16	INTERMEDIATE	INTERMEDIATE	1	0	0	1	0
SPU_000239, SPU_008979, SPU_009855, SPU_013990	P53L, Pink1L, Rrm	WHL22.747798	713	2082	1646	1256	12	INTERMEDIATE	EARLY	0	0	0	0	0
SPU_008112	Phb1	WHL22.302399	333	1970	562	493	17	INTERMEDIATE	INTERMEDIATE	1	0	0	1	0
SPU_015984	Prox1	WHL22.531966	202	78	354	186	18	INTERMEDIATE	LATE	0	0	0	0	0
SPU_018951	Prx1	WHL22.486796	3	0	21	4	18	INTERMEDIATE		0	0	0	0	0
SPU_018366	Rara	WHL22.376236	64	35	324	226	14	INTERMEDIATE	INTERMEDIATE	1	0	0	1	0
SPU_027147	Riz	WHL22.63053	268	348	714	470	4	INTERMEDIATE	INTERMEDIATE	1	0	0	1	0
SPU_009642	Rreb1	WHL22.421612	2529	4635	3118	1752	17	INTERMEDIATE	INTERMEDIATE	1	0	0	1	0
SPU_006917, SPU_025612	Runt1, Runt1_1	WHL22.425395	62	286	3630	1529	4	INTERMEDIATE	LATE	0	0	0	0	0
SPU_007852	Runt2	WHL22.425096	3	3	7	0	18	INTERMEDIATE		0	0	0	0	0
SPU_026763	Scml1	WHL22.128919	98	9	236	116	4	INTERMEDIATE	INTERMEDIATE	1	0	0	1	0
SPU_017380	Six4	WHL22.121462	2	56	15	2	17	INTERMEDIATE	LATE	0	0	0	0	0
SPU_004287	Smad4	WHL22.57110	711	876	1676	665	18	INTERMEDIATE		0	0	0	0	0
SPU_004287	Smad4	WHL22.57163	829	1130	2458	1646	4	INTERMEDIATE	EARLY	0	0	0	0	0
SPU_000739	Smad5	WHL22.72583	323	1506	818	622	12	INTERMEDIATE	LATE	0	0	0	0	0
SPU_001998, SPU_018246	Smad6/7, Smad6/7_1	WHL22.579194	379	5958	8473	8115	16	INTERMEDIATE	LATE	0	0	0	0	0
SPU_002603	SoxC	WHL22.622787	3538	6852	9554	6693	5	INTERMEDIATE	BI-MODAL	0	0	0	0	0
SPU_011080	SoxH	WHL22.173047	0	7	14	3	5	INTERMEDIATE		0	0	0	0	0
SPU_011280, SPU_016114	Sp8, Sp8_1	WHL22.384609	2	8	195	105	4	INTERMEDIATE		0	0	0	0	0
SPU_014793	Spalt	WHL22.150131	3668	5999	4452	2300	17	INTERMEDIATE	LATE	0	0	0	0	0
SPU_025584	Tbr	WHL22.503644	1439	4002	2607	355	17	INTERMEDIATE	INTERMEDIATE	1	0	0	1	0
SPU_023386	Tbx2-3	WHL22.457020	34	2367	6210	4366	16	INTERMEDIATE	LATE	0	0	0	0	0
SPU_021210, SPU_021820	Tead4	WHL22.355310	530	908	1107	971	16	INTERMEDIATE	EARLY	0	0	0	0	0
SPU_028479	Tel	WHL22.589178	148	234	208	211	12	INTERMEDIATE		0	0	0	0	0
SPU_028583, SPU_030070	Zic, Zic2	WHL22.331651	41	400	538	467	16	INTERMEDIATE	EARLY	0	0	0	0	0
SPU_028148	Ac/Sc	WHL22.128311	28	76	614	545	21	LATE	INTERMEDIATE	0	0	0	0	0
SPU_016684, SPU_016685	Ap2	WHL22.151633	82	18	345	1518	25	LATE	LATE	1	0	1	0	0
SPU_030149	Ash3L	WHL22.523564	6	0	0	73	2	LATE		0	0	0	0	0
SPU_014164	Barh1	WHL22.299123	5	2	0	35	2	LATE	INTERMEDIATE	0	0	0	0	0
SPU_016443	Brn1-2-4	WHL22.40221	92	26	997	4155	25	LATE	LATE	1	0	1	0	0
SPU_019366	BsxL	WHL22.497248	7	0	31	566	13	LATE	BI-MODAL	0	0	0	0	0
SPU_019656, SPU_024715	Cdx, Cdxl	WHL22.642075	0	0	0	1155	13	LATE	INTERMEDIATE	0	0	0	0	0
SPU_001657	Cebpa	WHL22.255599	771	439	780	1896	2	LATE	LATE	1	0	1	0	0
SPU_000485	Chx10	WHL22.249523	5	0	37	289	2	LATE	INTERMEDIATE	0	0	0	0	0
SPU_025292	Cic	WHL22.183784	11	57	285	304	21	LATE		0	0	0	0	0
SPU_025292	Cic	WHL22.183787	16	97	407	484	26	LATE	LATE	1	0	1	0	0
SPU_003595	Cutl	WHL22.223201	192	172	464	454	26	LATE	BI-MODAL	0	0	0	0	0
SPU_002815	Dlx	WHL22.107309	10	150	2629	2845	26	LATE	INTERMEDIATE	0	0	0	0	0
SPU_028120	Dmrt	WHL22.521135	5	20	696	1190	3	LATE	LATE	1	0	1	0	0
SPU_001255	DmrtA2	WHL22.114846	28	2	39	368	2	LATE	INTERMEDIATE	0	0	0	0	0
SPU_017106	Dr	WHL22.544154	22	1426	11253	9351	21	LATE		0	0	0	0	0
SPU_005718, SPU_025601	Dr_1, Dri_2	WHL22.544150	12	1215	8436	8569	21	LATE	LATE	1	0	1	0	0
SPU_010168	Fog	WHL22.591129	94	67	210	273	3	LATE	EARLY	0	0	0	0	0
SPU_022846	FoxABL	WHL22.615153	16	14	198	1498	13	LATE	INTERMEDIATE	0	0	0	0	0
SPU_004551	FoxB	WHL22.743430	23	15	151	245	3	LATE	LATE	1	0	1	0	0
SPU_024139	FoxC	WHL22.639627	26	8	552	784	3	LATE	LATE	1	0	1	0	0
SPU_014418, SPU_027648	FoxD, FoxD_1	WHL22.41742	9	3	90	1475	13	LATE	LATE	1	0	1	0	0
SPU_000975	FoxF	WHL22.639684	9	0	5	658	13	LATE	LATE	1	0	1	0	0
SPU_023894	FoxI	WHL22.535569	0	0	0	954	13	LATE		0	0	0	0	0
SPU_025010	FoxK	WHL22.490768	1105	2647	5470	4729	21	LATE	INTERMEDIATE	0	0	0	0	0
SPU_015719	FoxL1	WHL22.639477	6	0	9	1781	13	LATE	LATE	1	0	1	0	0
SPU_009876	FoxP	WHL22.624355	148	510	1165	958	21	LATE	LATE	1	0	1	0	0
SPU_019345	FoxQ1	WHL22.145751	3	0	6	10	3	LATE	INTERMEDIATE	0	0	0	0	0
SPU_013843	FtzF	WHL22.765708	15	12	0	72	13	LATE	LATE	1	0	1	0	0
SPU_027015	GataC	WHL22.660411	6	79	595	869	20	LATE	INTERMEDIATE	0	0	0	0	0
SPU_025491, SPU_025492	Gbx, Hypp_2792	WHL22.737659	26	24	451	769	3	LATE	LATE	1	0	1	0	0
SPU_000749, SPU_011061	Gcnf1, Gcnf1_1	WHL22.765489	45	13	0	1572	13	LATE	INTERMEDIATE	0	0	0	0	0
SPU_007599	Glass2	WHL22.204563	51	0	47	1562	13	LATE	LATE	1	0	1	0	0
SPU_017627	GliA	WHL22.242427	333	474	1281	1871	20	LATE	LATE	1	0	1	0	0
SPU_023140, SPU_026292	Glis1_1, Z111	WHL22.242915	6	4	861	797	21	LATE	EARLY	0	0	0	0	0
SPU_018744	GlisB	WHL22.583631	44	56	130	266	25	LATE	INTERMEDIATE	0	0	0	0	0
SPU_006814	Hairy2/4	WHL22.446908	29	1259	9206	8366	21	LATE	LATE	1	0	1	0	0
SPU_002816	Hb9	WHL22.107381	6	0	13	541	13	LATE	LATE	1	0	1	0	0
SPU_015712	Hey4	WHL22.235105	8	293	2461	2760	26	LATE		0	0	0	0	0
SPU_014802	Hlx	WHL22.437349	6	0	179	665	25	LATE		0	0	0	0	0
SPU_021192	Hnf4	WHL22.35553	44	21	284	720	25	LATE	LATE	1	0	1	0	0
SPU_016449	Hnf6	WHL22.288683	1263	765	1675	2941	25	LATE	LATE	1	0	1	0	0
SPU_017351, SPU_017352	Hox1	WHL22.630296	0	5	17	24	20	LATE	EARLY	0	0	0	0	0
SPU_005171	Hox6	WHL22.629690	4	0	33	51	3	LATE		0	0	0	0	0
SPU_002630	Hox8_1	WHL22.629728	4	13	0	136	13	LATE		0	0	0	0	0
SPU_027472	Ia1	WHL22.769122	46	4	272	525	3	LATE	LATE	1	0	1	0	0
SPU_023730, SPU_023731	Isl	WHL22.143854	5	0	597	716	26	LATE	BI-MODAL	0	0	0	0	0
SPU_015772	Klf15	WHL22.441254	12	9	172	547	25	LATE	LATE	1	0	1	0	0
SPU_004021, SPU_021313	Lhx2, Limc1	WHL22.91758	109	21	271	623	25	LATE	LATE	1	0	1	0	0
SPU_019585, SPU_019586	Lmo4	WHL22.440254	358	97	454	2803	2	LATE	LATE	1	0	1	0	0
SPU_014157	Lmx1	WHL22.448252	11	7	116	411	25	LATE	LATE	1	0	1	0	0
SPU_026099	Lox	WHL22.169409	16	3	154	1584	13	LATE	LATE	1	0	1	0	0
SPU_020637	Lox_1	WHL22.759513	8	0	76	1342	13	LATE		0	0	0	0	0
SPU_025888	Maf	WHL22.652540	119	10	507	605	26	LATE	LATE	1	0	1	0	0
SPU_011297	Mbx1	WHL22.357718	58	18	447	1462	25	LATE	BI-MODAL	0	0	0	0	0
SPU_013117, SPU_016168	Mef2	WHL22.322012	227	893	1548	2515	20	LATE		0	0	0	0	0
SPU_011202	Meis	WHL22.2236	19	20	20	253	13	LATE	LATE	1	0	1	0	0
SPU_019444, SPU_027623	Mist, Mist_1	WHL22.490847	9	0	20	21	26	LATE	EARLY	0	0	0	0	0
SPU_023868, SPU_025486	Mox, Mox_1	WHL22.737621	34	8	21	249	2	LATE	INTERMEDIATE	0	0	0	0	0
SPU_020565	Msxl	WHL22.404908	136	752	1455	2991	25	LATE	LATE	1	0	1	0	0
SPU_021119, SPU_022546	MyoD	WHL22.295720	0	0	0	345	13	LATE		0	0	0	0	0
SPU_012008	Myor2	WHL22.129805	0	0	49	1036	13	LATE	LATE	1	0	1	0	0
SPU_024307	NfIL3	WHL22.733532	612	1767	1973	3028	20	LATE	LATE	1	0	1	0	0
SPU_015908	Nfat	WHL22.538507	2968	9375	13410	20274	20	LATE	LATE	1	0	1	0	0
SPU_007147	Ngn	WHL22.677570	30	0	7	331	2	LATE	INTERMEDIATE	0	0	0	0	0
SPU_012491	Nk1	WHL22.152063	35	8	2273	2125	21	LATE	LATE	1	0	1	0	0
SPU_000757	Nkx2.1	WHL22.739581	29	1217	4691	6143	20	LATE	INTERMEDIATE	0	0	0	0	0
SPU_005472	Nkx2.5	WHL22.680396	5	0	12	15	26	LATE		0	0	0	0	0
SPU_013047	Nkx3-2	WHL22.329059	5	183	915	1429	20	LATE	LATE	1	0	1	0	0
SPU_012699, SPU_022574	Nkx6-1	WHL22.567494	11	0	5	461	13	LATE		0	0	0	0	0
SPU_011576	Nr1m2	WHL22.383507	21	3	150	2652	13	LATE	LATE	1	0	1	0	0
SPU_014401	NtL	WHL22.259272	0	0	0	360	13	LATE	LATE	1	0	1	0	0
SPU_024877	Osr	WHL22.496011	18	15	670	1487	3	LATE		0	0	0	0	0
SPU_019290	Otp	WHL22.286934	115	8	84	857	2	LATE	BI-MODAL	0	0	0	0	0
SPU_009048, SPU_009049, SPU_014539	Pax2, Pax2-5-8	WHL22.619292	13	4	577	1455	25	LATE	BI-MODAL	0	0	0	0	0
SPU_006786	Pax6	WHL22.585629	48	6	261	1000	25	LATE	LATE	1	0	1	0	0
SPU_006787	Pax6_1	WHL22.585512	95	16	325	1257	25	LATE		0	0	0	0	0
SPU_000276	PaxC	WHL22.535609	70	18	85	1955	13	LATE	LATE	1	0	1	0	0
SPU_014576	Pea	WHL22.166439	878	1503	2787	2532	21	LATE	LATE	1	0	1	0	0
SPU_014461, SPU_019874, SPU_024163	Pitx1, Pitx1_1	WHL22.704986	16	12	22	266	13	LATE	LATE	1	0	1	0	0
SPU_004599	Pitx2	WHL22.11036	6	8	19	2249	13	LATE	LATE	1	0	1	0	0
SPU_025632	Pou4f2	WHL22.738139	3	0	7	852	13	LATE	LATE	1	0	1	0	0
SPU_021289	Ppar2	WHL22.44643	10	9	5	103	13	LATE	INTERMEDIATE	0	0	0	0	0
SPU_002677	Ptf1a	WHL22.476207	12	0	1116	958	21	LATE	LATE	1	0	1	0	0
SPU_030060	Pu1	WHL22.15960	21	14	24	79	2	LATE	LATE	1	0	1	0	0
SPU_016523	Rar	WHL22.595420	29	129	551	563	21	LATE	LATE	1	0	1	0	0
SPU_012203	Rel	WHL22.499256	124	457	797	1222	20	LATE	BI-MODAL	0	0	0	0	0
SPU_016786	Rhox3	WHL22.277630	7	0	16	949	13	LATE	BI-MODAL	0	0	0	0	0
SPU_014289	Rx	WHL22.523971	8	118	692	667	21	LATE	INTERMEDIATE	0	0	0	0	0
SPU_002891, SPU_028422	Rxr	WHL22.717794	33	439	1009	1156	21	LATE	LATE	1	0	1	0	0
SPU_012645, SPU_028422	Rxr, Z166	WHL22.717588	46	366	5321	6305	26	LATE	LATE	1	0	1	0	0
SPU_002448	Sage	WHL22.125033	0	0	0	201	13	LATE		0	0	0	0	0
SPU_013119	Sage_1	WHL22.633149	0	0	0	575	13	LATE	LATE	1	0	1	0	0
SPU_018393	Scratch	WHL22.758741	29	0	0	464	2	LATE		0	0	0	0	0
SPU_015640	ScratchX	WHL22.768151	3	0	687	2915	25	LATE	LATE	1	0	1	0	0
SPU_008353, SPU_013962	Sim, Sim_1	WHL22.424996	4	1	162	502	25	LATE	LATE	1	0	1	0	0
SPU_017379	Six1/2	WHL22.121485	17	12	542	636	26	LATE	EARLY	0	0	0	0	0
SPU_017971	Smad4_1	WHL22.107471	73	78	256	314	26	LATE		0	0	0	0	0
SPU_001113	Sna	WHL22.131363	3	5	89	713	13	LATE	LATE	1	0	1	0	0
SPU_016881	SoxE	WHL22.466465	92	12	78	2032	2	LATE	LATE	1	0	1	0	0
SPU_014170	SoxF	WHL22.57106	726	71	470	9025	2	LATE	LATE	1	0	1	0	0
SPU_024189	Sp5	WHL22.380187	621	2092	2890	3442	20	LATE	BI-MODAL	0	0	0	0	0
SPU_007253	Srebp	WHL22.192617	315	698	4049	4262	21	LATE	BI-MODAL	0	0	0	0	0
SPU_023441, SPU_028475	Tbx4	WHL22.625687	12	5	4	104	2	LATE	LATE	1	0	1	0	0
SPU_020345, SPU_020346, SPU_021963	Tbx6, Tbx6/16	WHL22.504191	2	6	36	249	13	LATE	LATE	1	0	1	0	0
SPU_018126	Tgif	WHL22.614286	195	457	3781	3856	21	LATE	LATE	1	0	1	0	0
SPU_018861, SPU_025239	Thr, Thrb	WHL22.211956	1094	395	1679	1987	26	LATE	LATE	1	0	1	0	0
SPU_008936, SPU_027487	Tll, Tll_1	WHL22.282560	8	37	629	1180	3	LATE	BI-MODAL	0	0	0	0	0
SPU_001739, SPU_013704	Unc4-1, Unc4.1	WHL22.186660	0	2	1168	1357	26	LATE	EARLY	0	0	0	0	0
SPU_008703	Xbp1	WHL22.490709	2582	5595	9267	14287	20	LATE	LATE	1	0	1	0	0
SPU_020975	Engrailed	WHL22.521432	0	0	0	0	0	undefined		0	0	0	0	0
SPU_014809	FoxL2	WHL22.159450	0	0	0	0	0	undefined		0	0	0	0	0
SPU_002630	Hox8_1	WHL22.629737	0	0	0	0	0	undefined		0	0	0	0	0
SPU_014177	Lbx	WHL22.489358	0	0	0	0	0	undefined		0	0	0	0	0
SPU_016445	Myor4	WHL22.49654	0	0	0	0	0	undefined		0	0	0	0	0
SPU_006874, SPU_013464	Phox2	WHL22.632079	0	0	0	0	0	undefined		0	0	0	0	0
									287	103	15	58	30	6
							EARLY	72	59
							LATE	110	132
							INTERMEDIATE	110	66
							BI-MODAL	70	30
